# Supplementary material for: Single-cell analysis of gastric signet ring cell carcinoma reveals cytological and immune microenvironment features
Source: Nat Commun. 2023 May 24;14:2985. doi: 10.1038/s41467-023-38426-4 (PMC10209160; doi:10.1038/s41467-023-38426-4)
Supplement: Supplementary file 4 — Supplementary Data 1 [file 41467_2023_38426_MOESM4_ESM.xlsx]

## Sheet: Figure S3 b
Supplementary Data 1 GSVA of nonmalignant epithelial cells and adenocarcinoma cells
geneset	logFC	AveExpr	t	P.Value.	adj.P.Val.	B.
HALLMARK_KRAS_SIGNALING_DN	-0.052429	-0.135433	-40.5973	0	0	769.383
HALLMARK_TNFA_SIGNALING_VIA_NFKB	-0.155906	-0.16284	-32.3377	3.65241e-221	9.13102e-220	495.109
HALLMARK_ALLOGRAFT_REJECTION	0.0729496	-0.240068	25.1747	9.3529e-137	1.55882e-135	301.03
HALLMARK_INTERFERON_ALPHA_RESPONSE	0.0958569	-0.281437	21.998	1.97514e-105	2.46892e-104	229.047
HALLMARK_COAGULATION	0.0511017	-0.229356	21.0843	3.81603e-97	3.81603e-96	210.013
HALLMARK_ESTROGEN_RESPONSE_LATE	-0.0560953	-0.193916	-18.3498	2.55445e-74	2.12871e-73	157.6
HALLMARK_HYPOXIA	-0.0542021	-0.184723	-17.8843	9.89073e-71	7.06481e-70	149.365
HALLMARK_INTERFERON_GAMMA_RESPONSE	0.0618726	-0.255169	16.9997	3.73625e-64	2.33515e-63	134.273
HALLMARK_ESTROGEN_RESPONSE_EARLY	-0.0490883	-0.251699	-16.7038	5.0308e-62	2.79489e-61	129.389
HALLMARK_MYC_TARGETS_V2	0.0788657	-0.367493	15.8818	2.68375e-56	1.34187e-55	116.253
HALLMARK_ANDROGEN_RESPONSE	-0.0709545	-0.183197	-15.8264	6.38283e-56	2.90129e-55	115.391
HALLMARK_COMPLEMENT	0.0429745	-0.222344	14.0038	2.97939e-44	1.24141e-43	88.6464
HALLMARK_TGF_BETA_SIGNALING	-0.0606233	-0.202273	-13.373	1.5591e-40	5.99654e-40	80.1304
HALLMARK_EPITHELIAL_MESENCHYMAL_TRANSITION	0.0237066	-0.251156	10.8692	2.08873e-27	7.45974e-27	50.1129
HALLMARK_DNA_REPAIR	0.0463621	-0.291233	10.4754	1.39913e-25	4.66376e-25	45.9452
HALLMARK_UV_RESPONSE_UP	-0.0366387	-0.191754	-10.2995	8.71416e-25	2.72317e-24	44.133
HALLMARK_ANGIOGENESIS	0.0323328	-0.264167	9.64078	6.31061e-22	1.85606e-21	37.6137
HALLMARK_OXIDATIVE_PHOSPHORYLATION	0.0681905	-0.148324	9.57857	1.14993e-21	3.19426e-21	37.02
HALLMARK_E2F_TARGETS	0.0394728	-0.314605	9.30586	1.52752e-20	4.01979e-20	34.4621
HALLMARK_NOTCH_SIGNALING	-0.0390512	-0.220494	-9.27902	1.96258e-20	4.90645e-20	34.2144
HALLMARK_GLYCOLYSIS	0.0325508	-0.230605	8.91747	5.3659e-19	1.2776e-18	30.9452
HALLMARK_APICAL_JUNCTION	0.0266244	-0.206493	8.5978	8.99678e-18	2.04472e-17	28.1618
HALLMARK_MYC_TARGETS_V1	0.0572169	-0.128863	7.99019	1.45408e-15	3.16103e-15	23.1485
HALLMARK_P53_PATHWAY	-0.023272	-0.227508	-6.81975	9.50101e-12	1.97938e-11	14.5179
HALLMARK_UV_RESPONSE_DN	-0.0203564	-0.24842	-6.7241	1.83666e-11	3.67331e-11	13.8724
HALLMARK_APOPTOSIS	-0.0255255	-0.141793	-6.70533	2.0881e-11	4.01559e-11	13.7468
HALLMARK_CHOLESTEROL_HOMEOSTASIS	-0.0297948	-0.225483	-6.52671	6.9591e-11	1.28872e-10	12.5691
HALLMARK_XENOBIOTIC_METABOLISM	-0.022971	-0.194936	-6.37458	1.89333e-10	3.38095e-10	11.5909
HALLMARK_IL6_JAK_STAT3_SIGNALING	0.0193045	-0.253228	6.25129	4.19119e-10	7.22619e-10	10.815
HALLMARK_WNT_BETA_CATENIN_SIGNALING	0.0186453	-0.340712	6.08632	1.1861e-09	1.92935e-09	9.80035
HALLMARK_IL2_STAT5_SIGNALING	-0.0166914	-0.234025	-6.08496	1.1962e-09	1.92935e-09	9.79209
HALLMARK_UNFOLDED_PROTEIN_RESPONSE	-0.0256195	-0.218681	-5.51815	3.48798e-08	5.44997e-08	6.51243
HALLMARK_HEME_METABOLISM	-0.0169602	-0.238202	-5.19861	2.03661e-07	3.08577e-07	4.80418
HALLMARK_REACTIVE_OXYGEN_SPECIES_PATHWAY	0.0270964	-0.158893	4.85862	1.19512e-06	1.75753e-06	3.09796
HALLMARK_PI3K_AKT_MTOR_SIGNALING	0.0172765	-0.235794	4.35555	1.33697e-05	1.90995e-05	0.784332
HALLMARK_FATTY_ACID_METABOLISM	-0.0198757	-0.20686	-4.21	2.56999e-05	3.56943e-05	0.161932
HALLMARK_KRAS_SIGNALING_UP	0.00816178	-0.279547	3.86606	0.000111119	0.000150161	-1.22498
HALLMARK_HEDGEHOG_SIGNALING	-0.0123351	-0.274845	-3.76823	0.000165098	0.000217234	-1.59793
HALLMARK_ADIPOGENESIS	0.0160267	-0.208835	3.61015	0.000307114	0.000393735	-2.18043
HALLMARK_MYOGENESIS	-0.0060634	-0.194331	-3.39715	0.000682844	0.000853555	-2.92587
HALLMARK_PEROXISOME	0.00983704	-0.223911	2.45528	0.0140899	0.0171829	-5.67968
HALLMARK_MITOTIC_SPINDLE	-0.00703024	-0.244347	-2.13401	0.0328593	0.0390204	-6.41642
HALLMARK_G2M_CHECKPOINT	-0.00794926	-0.248067	-2.12556	0.0335576	0.0390204	-6.43442
HALLMARK_BILE_ACID_METABOLISM	0.00494749	-0.242086	1.71421	0.0865124	0.0983096	-7.22379
HALLMARK_PANCREAS_BETA_CELLS	-0.00605225	-0.291414	-1.63404	0.102273	0.113637	-7.35795
HALLMARK_SPERMATOGENESIS	0.00281595	-0.183112	1.59651	0.110398	0.119997	-7.41854
HALLMARK_MTORC1_SIGNALING	-0.00558893	-0.208233	-1.2197	0.222598	0.236807	-7.94895
HALLMARK_INFLAMMATORY_RESPONSE	0.00315036	-0.251737	1.16809	0.242792	0.252908	-8.01055
HALLMARK_PROTEIN_SECRETION	0.00335304	-0.214415	0.647577	0.517269	0.521072	-8.48296
HALLMARK_APICAL_SURFACE	0.00207306	-0.225905	0.64171	0.521072	0.521072	-8.48674
