# Supplementary material for: Single-cell analysis of gastric signet ring cell carcinoma reveals cytological and immune microenvironment features
Source: Nat Commun. 2023 May 24;14:2985. doi: 10.1038/s41467-023-38426-4 (PMC10209160; doi:10.1038/s41467-023-38426-4)
Supplement: Supplementary file 6 — Source Data [file 41467_2023_38426_MOESM6_ESM.zip › Source Data.xlsx]

## Sheet: Figure 3a，3b
Genes
CYC1
FAM96B
IDH2
ATP5G3
TPI1
PGAM1
TM4SF4
SERPINB6
TMEM54
S100A14
CCND2
CES2
SULT2B1
CPS1
CSTB
TM4SF20
CD9
FAM84A
TSPAN8
GSTP1
KLK10
SERPINB1
S100A16
KLK1
LGALS3
PPP1R1B
KRT7
ETHE1
KRT19
OLFM4
ENO1
PFN1
TXN
KRT17
RAB25
PERP
HSPD1
PRAP1
OCIAD2
PHB
VDAC1
SRI
LGALS4
EIF5A
KRT8
GAPDH
ANXA2
PRSS3
ADIRF
C20orf24
PKM
KRT18
PRELID1
LDHA
REG4
CEACAM6
SH3BGRL3
SERPINB5
TIMM13
PPA1
EIF6
HN1
MTCH2
EPCAM
S100A10
HMGA1
MISP
CLDN7
AK1
MRPS12
COA3
MRPL12
SLC11A2
UQCRFS1
PHLDA2
CIB1
ALDOA
RPS2
TUFM
ECHS1

## Sheet: Figure 3d，3e
	cnv_score(epithelial cells)			cnv_score（T cell and B cell）
ACACCAATCTTCGACC.2	3659		TTGAGTGCAAGGTCAG.16	466
TCCATCGCATAATCCG.2	3580		TTTGTTGCAGTTGTTG.11	389
GCTGGGTCATATGAAG.2	3295		TTTATGCCAGGTGACA.11	385
GGGTAGACATTGCCGG.2	3351		TTGTTCAAGGCCTTGC.11	465
GGGCTACGTGGCGTAA.2	3446		TTTCATGTCTCGTTTA.11	423
TGTGATGCACATGAAA.2	3079		TTGTTTGAGTAAGCAT.13	464
CTATCTATCAGGACGA.2	3527		TTGCGTCTCATCGCCT.11	501
TCAAGTGTCAGACAAA.2	3760		TTGATGGTCTCTTGCG.11	272
CCTCCTCTCCTACGGG.2	2885		TTCTTCCGTAAGTTGA.11	281
ACTGTCCAGAAGAGCA.2	3219		TTTGGTTCAGCCCACA.11	261
GGGAGTATCCGATAGT.2	3409		TTTCGATTCGAACCTA.11	220
CTGCAGGGTAGGGAGG.2	3042		TTCTCTCTCGTAATGC.4	392
CGCGTGATCCAGCTCT.2	3585		TTTAGTCCAGAGGCTA.3	231
GAGGCCTTCTTCGACC.2	3688		TTGACCCTCGGCTGGT.2	319
CTGTATTCAACCACAT.2	4165		TTCTAACAGGAATGTT.8	290
ACATGCACACTTGAAC.2	3613		TTGGGATTCCAGTTCC.11	188
TCAGCCTTCTGTAACG.2	4449		TTGCCTGTCAGGTAAA.2	385
GTAATGCCAATACCTG.2	3512		TTGATGGAGGCGTTAG.11	504
TTTACTGAGTAGATCA.2	3243		TTGATGGAGCGCCTAC.16	297
TCAAGACCAAAGAACT.2	3664		TTTAGTCGTAGTCCTA.11	316
GTGGGAAAGTGGTCAG.2	3116		TTCTTCCTCAAGGTGG.11	229
GTGTCCTGTATAGCTC.2	2672		TTTATGCAGTCGAATA.5	197
TACAACGGTATCACGT.2	3051		TTCTTGATCGTACCTC.11	171
GTTACCCCAGCTTTCC.2	3478		TTCTCTCCATCGCTGG.11	189
TCAGGGCTCTCCATAT.2	2031		TTGTGGATCGGAACTT.11	311
AGGTTACCACGCGGTT.2	2583		TTGGTTTCAAAGGAGA.11	415
TATTCCACAGCAGACA.2	2776		TTTCGATTCCGTGGTG.11	465
GTCCACTAGTCTGGAG.2	1991		TTTATGCCACTAACCA.11	205
TGACGCGGTGGCTCTG.2	3248		TTGATGGCAGGAGGAG.11	188
GTTCCGTTCGGTCTGG.2	3127		TTGGTTTTCTGCACCT.11	165
CGTGTCTAGCCACAAG.2	3227		TTGGGTAGTGACTAAA.11	205
CTGCTCACAGCGTATT.2	3139		TTGACCCCATTGCCTC.11	104
TGCGGCATCCTACACC.2	2365		TTGAACGGTTTCGTTT.11	159
TGGGAAGAGGTAACTA.2	2592		TTTCAGTAGCCGATCC.11	166
CATTTCAAGATTGAGT.2	4013		TTTACCAGTCGAATTC.11	184
GTTGTAGCACAAGTGG.2	4141		TTGTGTTCAGAGAGGG.11	149
CTACGGGCATTACTCT.2	3852		TTTATGCTCGTCAAAC.11	234
TCAATTCGTAAGGTCG.2	3220		TTGCTGCTCCACAGGC.11	204
GCAACATGTTTCGCTC.2	3101		TTTGGTTGTCACAGAG.11	10
AGAGAGCAGAGGTTAT.2	3025		TTGGATGTCCTTCAGC.11	24
AGTAACCAGGCGTCCT.2	3632		TTGGGTAAGATCACTC.8	24
CTTACCGCAGAACTCT.2	3407		TTGGGCGGTTGGGTAG.16	45
GACACGCTCACTACTT.2	3126		TTGGGCGTCTGCCTCA.11	43
CGTTCTGGTTCCACGG.2	3077		TTCTTGAGTAATTAGG.11	45
GTTCTATTCCTGGGTG.2	3363		TTGCATTTCGTGCAGC.4	57
TAGGTTGGTGCAGTGA.2	3247		TTGCATTCACAGGATG.4	56
GGAATGGTCACGGGAA.2	2130		TTTGGAGCAGACTCTA.11	174
TCTACATTCGGTCTAA.2	2819		TTTACCATCACTGAAC.11	90
AACGGGATCCCGTAAA.2	3180		TTCTCTCAGCGTATAA.4	237
CCTAACCGTTCTTGTT.2	3208		TTTGGTTCATCAGCAT.11	473
TTCACCGAGCATTTCG.2	4140		TTTCAGTAGCAATTCC.11	571
AAGCCATCAAATGATG.2	3764		TTGGGATTCCGGACGT.11	696
TCGGGCATCAGAGTGG.2	4103		TTTGGAGGTTCAAGTC.11	457
GTTCTATAGCGACCCT.2	3612		TTCTTCCGTCTAATCG.11	435
TAAGCCAAGTTACTCG.2	3394		TTGTTCAGTGTCTTGA.11	196
CGGCAGTTCGTCCTCA.2	2920		TTGGATGTCACCATGA.11	215
GCGGATCGTCTTGAAC.2	3470		TTGTTGTTCGGTATGT.11	192
AGAGAGCCACGACTAT.2	3042		TTCTAACGTCGTACAT.11	139
CGGCAGTCACCATTCC.2	3237		TTGGGTATCTAGGCAT.11	214
CCTCACAGTCCATCTC.2	3482		TTTCATGTCTTCCACG.11	332
GCCATTCTCTACCTTA.2	2604		TTTGACTAGGGAGGAC.11	224
TCCTTCTCATACCAGT.2	3348		TTTCACACACCGTCGA.11	292
TTCAATCGTGAGGCAT.2	4352		TTTACTGAGCATTGAA.14	281
CCACAAAGTAGTTCCA.2	3998		TTTGGTTGTGCAGTGA.12	405
TGTTCTAAGTGGGAAA.2	2923		TTCTAGTTCGTGCAGC.16	371
GTTCATTTCACCCTCA.2	4388		TTGGGCGAGCGTGTTT.11	339
TTCCGTGCAGCTACTA.2	4330		TTTCACATCGCTAGCG.4	533
CGAGGAATCAATCCAG.2	3563		TTTGTTGTCGTGACTA.5	598
CCTTCAGGTCCGTTTC.2	3471		TTTGGTTCAAATTGCC.11	805
TTCCTTCAGCCTATCA.2	3674		TTTATGCGTTCTATCT.11	369
GACATCATCTTAGGAC.2	3452		TTTAGTCTCATCGGGC.11	365
AGTCTCCCATCCGCGA.2	3650		TTGGGCGAGACTTCCA.11	378
TCCACCATCTCTGCCA.2	3948		TTGGATGTCACGGGAA.11	367
GGGACCTCAACTACGT.2	3282		TTGCCTGTCAGACCCG.11	647
AGTTCCCGTTGCTCCT.2	2325		TTGCCTGTCTGGAAGG.11	468
CGACAGCTCCCATTCG.2	3439		TTCGGTCTCGAGCACC.11	501
ATCACAGTCTTGGGCG.2	3256		TTGTTGTGTGGATGAC.11	445
TTGATGGGTCAGACTT.2	2806		TTTACTGTCGCGCTGA.11	431
CTATCCGGTCTAATCG.2	3143		TTGCGTCTCAGTGTTG.11	363
CACGGGTCACCGGTCA.2	3549		TTGACCCGTAACGCGA.11	434
TGTGTGACAGCTGAGA.2	4065		TTTGTTGTCCAAAGGG.11	502
GCGGATCGTCAAAGCG.2	3673		TTCTTCCGTTTACTGG.11	413
TAATCTCTCTTAAGGC.2	4068		TTCTCTCTCTATTCGT.11	416
TCTGGCTAGTCGCGAA.2	4053		TTTCGATAGTGGCGAT.8	529
AGACAGGAGAAACCAT.2	4441		TTCTTGACACCCTGAG.11	556
TATTGGGAGATAGGGA.2	4023		TTGTTGTGTCTGTCAA.11	402
CCTTGTGGTGAGCAGT.2	4205		TTGACCCTCTCAAAGC.11	363
GGGTGTCCACTCAGAT.2	4262		TTTGGAGCATCCAACA.11	205
ATTTACCAGTAGCATA.2	3809		TTTCATGTCTTAGCAG.11	235
CATCAAGGTTAAACCC.2	4490		TTGTTGTTCAATGCAC.14	117
TGACCCTTCCATACAG.2	4226		TTTGGTTCATTGTAGC.11	147
ATTGTTCCACCAATTG.2	3879		TTGTGGATCTTCTTCC.11	168
GCGATCGTCGTAGGGA.2	3253		TTTGATCCATGAATAG.3	87
CTCCAACCACAGTATC.2	3506		TTGGGTAAGGTAGATT.11	187
AGATGCTCAATGTGGG.2	3625		TTTAGTCCACCTGCAG.11	241
AAGGAATCAACAAGTA.2	3365		TTTACCAAGAGGATCC.2	162
TCTTCCTAGGATACGC.2	3686		TTGTGGAGTATAGCTC.11	140
TGTCCCACATTACGGT.2	2783		TTCTTGAGTGAACCGA.3	61
GTGGTTACAACCACGC.2	3582		TTGATGGCATGGATCT.11	153
TGACCCTTCTTAGCAG.2	3367		TTGCATTAGCGCTTCG.11	148
GAGCCTGCATCGCTGG.2	3537		TTTCATGCAGAACTCT.11	136
ATGGATCAGCACCCAC.2	2442		TTGTGGAAGTTAGTGA.8	208
CGAAGGAAGCCATATC.2	3153		TTTGGTTGTTAGCTAC.16	256
GTTCCGTTCTTTGATC.2	3187		TTCTTGACATACCATG.12	216
CAGCGTGAGCTGTTCA.2	2624		TTGGTTTCATTAGGCT.11	178
CGCCATTAGTGGTTAA.2	1598		TTGAGTGCAAAGGCGT.11	227
GAATAGACACTTGTGA.2	2677		TTCTGTAGTGCGTGCT.2	197
TGTAACGGTGTCCCTT.2	2963		TTTATGCTCGAGCCAC.11	471
TTGTTCACAACGCCCA.2	3509		TTCTTCCTCAAAGCCT.11	547
ACTATGGGTTGTCAGT.2	3029		TTTCAGTGTCTAACGT.11	497
GTAGAAAAGAAGTCAT.2	2879		TTGGGCGTCTTTGGAG.11	510
AGTCTCCTCTCACTCG.2	3472		TTGGGATCACACCTAA.11	696
TCAATCTTCGTGGTAT.2	3116		TTTCCTCTCTGCGGGT.17	402
ATATCCTTCCGTGGGT.2	3260		TTGCGTCAGATGGCAC.3	358
CATGCAAGTTTGCCGG.2	2569		TTGGATGCAGGTTCCG.18	452
GCTGAATAGGGATCAC.2	2388		TTCTGTAGTACCTTCC.16	580
AGTACTGTCCGCTTAC.2	2808		TTTCACATCTCCTACG.7	910
TTAGTCTAGATCCCGC.2	3033		TTGATGGCAGGAGGTT.16	482
TCGAACAAGTCTAGCT.2	3762		TTCTCTCGTCGAATTC.7	426
TGTTTGTGTGTGACCC.2	3720		TTTATGCCAAACGAGC.16	346
TCCATCGAGATTAGTG.2	2695		TTGTGTTAGCCTTTGA.11	343
GAGAGGTAGGTTGGAC.2	1325		TTTATGCTCAAGAGGC.11	352
CGATCGGAGGGCCAAT.2	1669		TTTACCAGTCGAGTTT.15	178
CAGATTGTCTAGAGCT.2	876		TTCGGTCTCTCGAGTA.11	236
AGTGACTAGCTGACAG.2	333		TTCTAGTGTCGGCCTA.13	269
CTGCTCATCACTGTTT.2	1045		TTGACCCAGGCATCGA.11	229
TGTTCTACAAAGGGCT.2	932		TTCTAGTCACCATATG.16	352
CACGAATCACAGGATG.3	1244		TTCTTCCTCTGTAACG.15	276
TAAGCACTCAGCCCAG.2	1051		TTCTCTCAGTTGGAGC.16	359
CGGAATTAGGCCGCTT.8	1734		TTGTGTTTCTTACGTT.15	50
CCCTCAATCATTACTC.2	1464		TTGTGGATCGAAGAAT.3	120
AGCCAATCACACTGGC.2	821		TTGAGTGCAAATAGCA.16	116
CACTTCGAGTCAACAA.2	639		TTCTTCCGTCATCGGC.11	121
AACCTTTTCATTTACC.2	2903		TTGAACGTCGTTGTAG.16	111
GCAACATCAGGCTCTG.2	2958		TTTACCATCCAAGCCG.16	188
TCATTTGTCTGCGGGT.2	2667		TTGCATTAGACAAGCC.11	202
TAGCACATCGTGCAGC.2	689		TTTGATCCACAGTCCG.8	198
CATTCATTCACCCTTG.2	336		TTTCACACAGCTCTGG.11	233
CCCGAAGTCCGTAATG.2	370		TTTATGCAGATTGTGA.11	278
TTAGGCAAGTACCCTA.2	1221		TTTATGCAGGTGGGTT.16	233
TTGCGTCGTTCGATTG.2	1430		TTTACTGGTGCAATGG.11	261
GGCACGTGTGGAAATT.2	2069		TTTCGATCAACTCCCT.11	436
GGTCTGGAGCTCACTA.2	1700		TTGATGGGTGGACCTC.4	435
ACGTTCCGTCACGTGC.2	1403		TTGTGGACAAGTCATC.8	618
ATACTTCAGGTGCTGA.2	1201		TTTACGTAGAGAACCC.4	639
GGGTGAACAAGACCTT.2	1779		TTTACGTGTTTCGTGA.15	909
ATCGGCGGTTGAATCC.2	3572		TTCTTGAAGAGGGTGG.16	390
ACTGTGAAGCGCCGTT.2	3972		TTTCATGAGGCGCTTC.3	405
CGATGGCCAGAGTTCT.2	2790		TTTCCTCGTCAGGCAA.16	368
CATGCTCGTCTCGACG.2	2233		TTGTTCATCCTACACC.16	568
TAGGTTGAGGTCATTC.2	1403		TTTGACTGTACTGCGC.16	432
TTTGATCGTGGTTTAC.2	3160		TTGGTTTGTTCCCAAA.16	454
AATGGAACACCTTCGT.2	2558		TTGGTTTTCCGTGGGT.16	487
TTTATGCTCGACACTA.2	2334		TTGTTCAAGAAGTCAT.16	524
CACATGAGTGGTCTCG.2	2843		TTGGATGAGAATTCAG.3	531
CCTACGTGTTCTCAGA.2	2443		TTTACCATCAACCCGG.16	579
TGCAGGCCAACCACAT.2	2861		TTGAGTGTCCACTTTA.11	636
CTGCCATAGTACTCGT.2	2733		TTCTTCCGTCACTCTC.16	752
ACCACAAGTAGCACGA.2	1732		TTTCACAGTGGTCTTA.11	827
GTTCTATTCATGAGTC.2	2808		TTTATGCGTATTTCCT.4	287
CTCACTGAGACCTCAT.2	1987		TTGATGGGTTCAAGGG.4	271
CCACTTGCACGAGAAC.2	2156		TTGGGCGCACGGCGTT.7	419
TCACACCTCTGCATGA.2	2096		TTGATGGAGGCACTAG.3	507
CTCACTGCATCTATCT.2	3133		TTTATGCTCGTTGTTT.16	291
GACTTCCGTTTGTTGG.2	3434		TTGGGTACACTTGAAC.11	280
CACAGATCATCCTCAC.2	2976		TTGGATGTCTAGTTCT.11	275
GCGGATCAGTCAATCC.2	3898		TTGATGGTCAAGTAAG.11	296
GCTTTCGTCAATCCGA.2	4343		TTGGTTTGTGCCCAGT.11	373
CTGGCAGAGAATCGAT.2	4486		TTCTTCCTCGGTAGAG.16	408
CTCATCGCACCGCTAG.2	4016		TTTCGATAGCAGTACG.11	368
CGTGATACATTCCTAT.2	4670		TTCTTGAGTGGTCTCG.14	178
GACCTTCCAGACCATT.2	3931		TTTAGTCGTTGGGTAG.3	144
GCCAGTGGTGTTCAGT.2	4222		TTTACGTAGGGATCTG.14	126
TCTCTGGAGCAGCGAT.2	3938		TTGAACGAGGTGCAGT.8	98
ACTCCCACAGAACTCT.2	4301		TTGCATTCAATTTCGG.14	166
CCCTTAGTCAACACCA.2	4326		TTGCCTGCACGTTGGC.11	171
GTCACTCCAAGCACCC.2	4350		TTTACGTCACACCTTC.11	286
CAATTTCTCGACGCTG.2	3987		TTTCAGTGTATCGGTT.16	389
CACACAAGTTCCACAA.2	5537		TTTCATGAGTAGTCCT.5	1314
AGCCAATGTCGAACGA.2	4054		TTGACCCCACTGTCCT.5	1215
ACTCTCGTCTGAGGCC.2	3751		TTTGGTTCACCACATA.5	1298
ATGAGTCGTCTGCAAT.2	5383		TTTATGCGTGTCCTAA.11	1032
ACTATGGGTTAGGCTT.2	4380		TTTGATCGTAGATCCT.5	1203
GCAGGCTTCCATTGTT.2	4353		TTTCCTCCATGTGACT.5	1073
TGTTTGTGTTAAGGAT.2	3591		TTGCTGCAGTGAGGCT.11	1637
TCCGATCCACGTCATA.2	3360		TTTGATCAGATTGGGC.11	1794
TCTGCCAAGTCAACAA.2	4021		TTGACCCCATGGCTAT.2	1702
AGCTCAAAGCGATTCT.2	4620		TTTGACTTCATTTACC.11	1067
AACCAACGTTCCACGG.2	4001		TTGCATTAGCACGATG.11	1110
GATTCTTCAGTCAGCC.2	4231		TTGATGGTCAAATAGG.16	624
GTGCGTGAGGTATCTC.2	3631		TTGAGTGAGCACTGGA.11	751
AACGTCAAGTGCAGCA.2	3644		TTGCGTCAGAAACCAT.11	931
GACAGCCTCGAACCAT.2	3646		TTGACCCCAAGACGGT.11	1369
CATAAGCGTTCCAGGC.2	4560		TTTCATGCACCCTGTT.18	969
CAACCTCTCGGTGAAG.2	4029		TTGGTTTAGGGCCCTT.16	967
TATGTTCTCACCCTTG.2	4205		TTTGGTTCAAGCACAG.11	1086
TCATCATGTATCCTTT.2	4383		TTGATGGTCCGACAGC.9	1334
CTCAGTCGTCCGGTGT.2	3903		TTGTTGTAGTAGTCCT.11	973
TACACCCCAATGGCAG.2	4477		TTTACCATCGTCAAAC.9	1011
CCTCATGAGCTACAAA.2	4041		TTTATGCCAATGCAGG.9	1260
TGGAGGACAAATGGAT.2	3667		TTGTGGAAGAACGTGC.11	1441
GTTGTAGCACAAGGTG.2	4437		TTGTGGACACCAGGTC.8	1526
CCTCTCCTCCAGTACA.2	4299		TTTCACAGTTAAGTCC.12	824
CTATAGGTCCTCACCA.2	4073		TTCTCTCAGCACGTCC.11	812
AATGAAGCATACAGAA.2	4999		TTTCCTCCACATCCCT.11	902
TACCGAAGTGGGATTG.2	4501		TTGGGATAGAACTTCC.5	1103
ACGTAGTTCAGTCAGT.2	4640		TTTGACTCAGAGTCTT.16	1132
GCATCGGTCCTCACCA.2	4680		TTTGACTGTCGCACAC.2	896
GAGATGGAGATCGACG.2	2997		TTTCATGCAAGAAACT.11	1195
GTTCATTTCCGCAGTG.2	4006		TTGCATTTCTAGTTCT.11	1254
CTCAAGAAGATCCTAC.2	3980		TTGAGTGCAAGTATAG.2	1511
GTTTGGATCAACCGAT.2	3941		TTGACCCTCAGCTCTC.2	1751
GTCATCCAGGATGAGA.2	4043		TTTCACATCACCTGTC.5	1234
AGCTACAAGCCGGAAT.2	3359		TTGTTTGAGGCTTAAA.2	1006
ATCCACCCAATGAAAC.2	3124		TTTGTTGCACAAATCC.18	900
AGTTCCCTCATGGCCG.2	3734		TTGTTCAAGTAGCCAG.2	1193
CCTCTCCAGCATCCTA.2	4745		TTGCCTGCACTGAGTT.5	754
TCCTTTCGTCAGTCTA.2	3428		TTCTAGTAGCCGTTGC.5	867
TGGTTAGTCAGACCCG.2	3353		TTTAGTCAGTGCGACA.11	1078
CTGTAGAAGTATTAGG.2	3872		TTGGGATTCAAGAAAC.5	1238
GATCCCTCATCTTAGG.2	3986		TTGCCTGAGTATTAGG.5	1213
TCACAAGCACCTCTAC.2	4135		TTTACCAGTTGTAGCT.2	1347
CCCTCTCTCACTACGA.2	4460		TTTACCAAGTAATCCC.5	1501
TTACCATGTATGCTTG.2	2867		TTTACTGAGGTTGTTC.2	1799
ATTACTCGTCGCCTAG.2	3195		TTGGGATCAGTTGTCA.12	1406
AGGATAAGTCGACGCT.2	3918		TTCTCTCCACAGAAGC.2	1435
CACTTCGCATAGATGA.2	4244		TTCTGTACATGACACT.18	1243
CATACAGGTGGCCTCA.2	4301		TTTACGTCAAGAGTTA.5	1232
CGGACACCAGAACGCA.2	4099		TTGTGGAAGCACGTCC.5	1203
CCGTTCACATAGGTTC.2	4434		TTGTTGTCAGGTCCGT.5	845
GTATTTCGTTGCACGC.2	4765		TTGTTCACAGACCTAT.5	871
ACAACCAGTCCTCAGG.2	4790		TTGGGCGCAGATCCAT.13	907
CGGGTGTAGGCTCCCA.2	4440		TTCTTCCGTGAGGATC.11	817
GTAGTACCATGTTCAG.2	3500		TTCTAACGTTGTAAAG.11	663
TCGAAGTAGCTAAACA.2	3857		TTGCGTCCAGTTGAAA.10	677
TTCATGTTCTCTCCGA.2	3584		TTTGATCGTTCCCAAA.7	808
AAACCCACAAGAATGT.2	4016		TTGTTGTAGTCGAATA.2	992
CCTCCTCTCTGCTAGA.2	3643		TTTATGCTCGGACTTA.11	629
AGGGTGACAATTGCCA.2	4805		TTTACTGGTACGAAAT.11	638
TGCTGAAGTAAGTTAG.2	4172		TTCTTCCTCATCCCGT.5	680
AGAGAATGTAACAAGT.2	4822		TTTAGTCGTACTCAAC.5	803
TGATTTCGTCCTCATC.2	5100		TTCGGTCTCCTCTTTC.5	838
CGGGCATAGTCAGGGT.2	4998		TTGGGCGAGTTCGGTT.11	1077
TGGGAGAGTTAGAAGT.2	5021		TTTGACTGTTGGCCTG.5	1203
ATTCATCGTTGTCAGT.2	4912		TTTACGTAGAAACCCG.11	1031
CAGCCAGAGTGGATTA.2	4844		TTCTTCCTCGCTAGCG.11	1017
ACCAACATCGTTCTCG.2	3891		TTGGGATGTCAAATCC.11	915
CACTAAGTCAAGCCGC.3	3509		TTGGATGAGGGAGATA.11	1077
GATTGGTTCTCGCGTT.2	3085		TTGGGTACACTAGGTT.11	842
TCCGATCTCATATGGC.2	2491		TTTACGTAGGATGTTA.5	869
TCGCTCAAGAGGCGTT.2	2466		TTGCTGCTCGATTTCT.11	1489
GGGAGTAGTTAGGACG.2	2962		TTGAACGAGGAATCGC.11	1512
TCTCTGGGTACGATGG.2	2201		TTTGACTGTTGCGTAT.12	1694
GTGCACGCAGCTCGGT.2	3861		TTCTAACGTCCTACAA.9	1765
TCTAACTGTCGCGTCA.2	3384		TTGGATGCACAGTGTT.8	2000
CGACAGCCAGACGGAT.2	2841		TTGTGTTTCCGCATAA.9	2113
TACGTCCTCATTGTTC.2	3123		TTGACCCTCGCTTGCT.9	1978
GTCTCACGTTCGTAAC.2	3174		TTTCGATTCGGCCCAA.6	2617
CACAGGCTCGATGCTA.2	3003		TTGCGTCAGGCTTTCA.10	2140
TAGGTACTCCTAAACG.2	3068		TTTGTTGGTAATACCC.6	2480
GCGGATCAGGTCTACT.2	3600		TTTCACACATCAGTCA.11	1647
TTGGTTTGTTGACTAC.1	2940		TTGACCCAGAATACAC.2	1691
CTCATGCTCGTTAGAC.2	2884		TTGCCTGCAATAGGGC.2	1676
CACGTTCAGTCACGAG.2	3182		TTGCATTGTTCCTAAG.2	2245
ATGGTTGCACACGCCA.2	2071		TTGTTGTTCACTGAAC.12	1850
TGAGACTGTTTCAGAC.2	1856		TTGACCCTCGCTTACC.2	1761
AGCGTCGTCTATCGTT.2	2778		TTCTTCCCACAGTCCG.2	1933
TTGGATGCAATCTCTT.2	2244		TTCTAGTGTTTAGAGA.9	1386
CTGTAGATCACCGGGT.2	3554		TTTACTGGTTCCCACT.8	1616
TTAGGCATCCTCTGCA.2	3363		TTGGATGCAACGATCT.12	1210
AACGAAAGTACTTCCC.2	4105		TTCTAACTCCGATCTC.2	1562
ATCTTCATCGCATGAT.2	4147		TTTGGAGGTCTTACAG.3	1762
AACGAAAAGCGAGTCA.2	3575		TTGTGTTCACCCTAGG.2	1563
GCCAGCACACAGTCAT.2	3701		TTTACCAAGGGCCTCT.2	1700
TTCATTGTCCTGTTGC.2	4191		TTGCCTGGTGTTACTG.2	1534
ACTTATCTCCGGTTCT.2	3741		TTGGGATTCACTCCGT.2	1655
GCCATGGCACCAGACC.2	3436		TTGGGCGAGTAGAATC.11	670
GTTACGAGTCACTTCC.2	3666		TTGCATTGTCATCGCG.11	684
TTTCCTCCACTCCGGA.2	4194		TTCTGTATCGGACAAG.11	996
AGCTTCCTCCTGCTAC.2	4526		TTCTTCCGTTTAGAGA.11	1471
TTCACCGAGCTCACTA.2	4217		TTGCGTCTCATGGCCG.11	976
AACCTTTGTATGCTAC.2	3823		TTTGATCAGCATCAGG.3	732
AACCTGACATGTCTAG.2	3876		TTTACCAGTATGCGTT.12	1243
AGTACTGGTATTGACC.2	4540		TTGGGCGAGGAAAGTG.11	1270
TTTCGATTCTGCCTGT.2	3818		TTGGGTATCGGTCGAC.11	557
CGGGTCACACCAGTTA.2	2474		TTGCCTGGTGACCTGC.11	546
TCACACCGTCTCTCAC.2	3335		TTGAGTGTCACACCCT.9	673
CAGTTCCTCCGTGGGT.2	4622		TTCTAGTAGGCATTTC.18	552
TCCACGTAGGTTCAGG.2	3916		TTCTGTAGTTCGAGCC.14	411
CAGATACCACTGTGTA.2	4544		TTGTTCACATCTCCCA.16	804
TTGACCCAGTGGCCTC.2	4380		TTTGTTGCAAGTGTCT.11	578
CTTTCAAGTCAGTCGC.2	3961		TTGTGTTAGCGGCTCT.11	694
CATAAGCGTTCGGGTC.2	3880		TTCTAGTCAATGCAGG.11	770
TGTCCTGCATGGGATG.2	3770		TTCTTGAGTGTTAAAG.16	490
ACGGTCGGTCATCAGT.2	2891		TTGAGTGAGACAGCTG.12	600
TTGGTTTGTGGATCAG.2	4372		TTTCATGGTTTGAACC.18	679
AAGTTCGGTGGTGATG.2	4105		TTTGTTGAGTGGTTAA.16	425
ACAGGGAGTACCGTCG.2	4283		TTGCCTGGTGGAAGTC.11	633
GTAACCAAGAGCCCAA.2	4070		TTGTGTTCATGGCGCT.7	538
GAGCTGCCATAGATGA.2	2411		TTTCATGCAGCGACAA.4	610
AGGGCTCGTAGGAGGG.2	3033		TTGCGTCAGTTCACTG.16	381
CGGCAGTTCGGCCAAC.2	3009		TTTACGTGTTAGAAGT.11	359
CGAATTGTCAGACCCG.2	3099		TTGTGTTCATGGCTAT.14	470
GTGGAGAGTCAGGAGT.2	3437		TTCTTGAAGGCAGGTT.11	431
AGTACTGTCTCAACGA.2	3229		TTGCATTGTCGGCACT.11	511
TGAATGCAGCGACATG.2	3475		TTGCATTTCGTTCGCT.16	490
AGTTAGCAGTTCCTGA.2	3438		TTGGGTATCTTACTGT.14	495
AGAGAATCACAATGAA.2	3098		TTCTGTAAGAGCCTGA.11	836
TAGGAGGCATCTAACG.2	3486		TTTGACTTCCAAGCCG.16	656
CCTCATGAGTTCAACC.2	4053		TTCTTCCCATATCGGT.14	548
TAACACGCACTACCGG.2	4030		TTGATGGGTGTCCCTT.18	536
CAGTGCGCATTCACAG.2	3474		TTGCCTGAGACGCCAA.11	445
CCAATTTGTGAAGCTG.2	3799		TTGTTGTAGGTAGTCG.8	671
CTATCTATCCAGTACA.2	4129		TTCTCTCCAAATGATG.8	576
AACACACGTATGGTTC.2	3488		TTGAACGCAGACACAG.16	931
GTGTGATCACGGTAGA.2	3129		TTTGATCAGGAAGTCC.14	635
TCATACTCAGTAACCT.2	3477		TTTCACACATCGAAGG.14	621
TTGTTTGCACACAGCC.2	2728		TTTACTGCATAGTCGT.16	656
AACAACCTCCTTTGAT.2	3998		TTGTTCAGTTTGAACC.14	955
TTTCAGTTCCATGAGT.2	3766		TTGGGCGGTCCCGTGA.11	85
CCACCATAGCGAGGAG.2	3320		TTGGGCGCAAGGGTCA.3	112
CTTGATTGTTGATCGT.2	3099		TTTACGTAGCTTAGTC.3	175
ATTATCCCAGAAGTGC.2	3579		TTTCGATGTCTGTGTA.11	186
GGAGAACAGTGGCGAT.2	3662		TTGAACGAGGCACTCC.11	258
ACACTGAGTCTACAAC.2	3734		TTTAGTCAGTATTAGG.3	343
GCTTTCGAGAGAACCC.2	4150		TTGGATGTCGAGCTGC.11	375
GGTCTGGGTACAGGTG.2	3361		TTTCAGTGTTGGACCC.11	449
AGACAGGGTTCCAAAC.2	3544		TTCTAGTGTACAAGTA.11	581
CAATACGAGACCATAA.2	3859		TTGTTCAGTTCACGAT.11	563
TTGCGTCTCGGACCAC.2	3272		TTTACGTTCGAAGCCC.2	473
CCCTCTCCACCGGCTA.2	3606		TTCTGTAAGAGGTATT.11	864
TAACCAGCAACACTAC.2	3784		TTGCGTCCATTGACTG.18	160
CATTGTTTCCACTAGA.2	4314		TTTACTGTCGGTAGAG.16	144
GACCCAGAGCCATTTG.2	3847		TTGTTCATCACACGAT.11	180
CACAGGCCAGAGTAAT.2	3341		TTCTTCCAGTGGAAGA.11	219
TTACGTTTCTAGACAC.2	3297		TTGGGCGGTCTTGAAC.11	252
CTCATCGTCAAGAAAC.2	3926		TTTGGTTGTACTAAGA.11	281
CAGTTCCAGCGTGCCT.2	3548		TTTAGTCTCTCTATAC.16	232
TGAGTCAAGCTGACTT.2	3598		TTCTAGTAGAGCATCG.1	258
TCATTTGTCCAACTGA.2	3813		TTGGGCGGTTTCACTT.11	312
TGCCGAGAGCACACAG.2	3879		TTTACTGCACTAGTAC.11	377
GTCACTCAGCAGCCCT.2	3957		TTTCAGTGTGCGTCGT.14	332
TTCACCGAGGTGCATG.2	4229		TTCTTCCCAGCGGTCT.14	304
GCTTGGGTCGCGGTAC.2	3827		TTTACGTGTAGAGATT.16	895
TCCTTCTCAACTGATC.2	4867		TTGCATTGTAAGTAGT.12	855
ACTGCAACAGGCATTT.2	2940		TTTACTGTCGGCTGAC.11	989
AGTTCGAGTAGATCCT.2	3197		TTTGGAGAGTACGTCT.9	1252
TGATTCTTCTCGGGAC.2	2943		TTCTAACGTTTGTTGG.11	658
ATTGGGTGTTTCCCAC.2	3250		TTGGGTAGTCTCACGG.5	685
CTATAGGGTTTGGAGG.2	3409		TTTGTTGTCATTCACT.11	714
GGCTGTGTCACAAGGG.2	3540		TTGAGTGGTGCATTAC.7	659
CACTGAAGTATAGGAT.2	2959		TTGTGTTCACTACACA.3	1008
TGGGAGAGTCACTGAT.2	3444		TTTCGATCAATCTCGA.11	808
CCAATGAGTAGATGTA.2	3016		TTGGTTTCACTGAGTT.11	956
TCGGGTGGTAGCTGCC.2	3123		TTTATGCAGTATGAGT.8	1123
TTCGATTGTGATTAGA.2	2946		TTGGATGAGTAGCATA.2	1037
ATTCCCGCAAGAAACT.2	3350		TTCTAGTCAAAGCACG.18	1053
CCTTCAGTCACTGCTC.2	3806		TTCGGTCTCTACCCAC.11	1340
CGCAGGTTCTATCGCC.2	1907		TTTACGTTCTCGCCTA.14	539
TGACTCCCACGATAGG.2	2296		TTGCATTGTATGAAAC.11	418
AACGTCACAAGAAATC.2	2802		TTGTTCACACAACGCC.16	348
TTCTAGTTCCGAAGGA.2	2659		TTGCGTCGTAGCACAG.11	299
TCAGGGCAGAGGTCGT.2	4510		TTGGGATCAGAGAGGG.9	314
GCTGCAGAGGTGATCG.2	3779		TTTCACAGTTCAACGT.14	255
TCTGGCTGTCCAAGAG.2	3515		TTGGGCGGTAAGATAC.3	258
GTGGAAGCAACGTATC.2	3557		TTGTGGACATGGCCCA.7	345
GCTGGGTTCGCCACTT.2	3303		TTGAGTGTCAGCAATC.18	286
TGCGATAGTAACAGGC.2	3627		TTTGACTAGGGATCGT.11	307
CTGCCTATCAGCTGTA.2	4374		TTTACGTTCTTGAACG.14	383
GCGGATCGTAATGTGA.2	3553		TTTGACTAGTGGGAAA.11	409
ATCGGCGGTGGCGTAA.2	4068		TTGACCCTCCTCTCTT.9	610
CATTGTTAGGGTGGGA.2	3417		TTTGACTGTAGCCCTG.16	117
TGAGGTTGTTGCTCCT.2	3952		TTGCTGCCATTGAGCT.13	119
AGCGCTGCAACCACGC.2	3801		TTGGGCGCATTGTGCA.13	137
GTCTTTAGTTCTCAGA.2	3199		TTTGATCGTATGTCTG.13	164
AGTCTCCGTGAATGAT.2	2237		TTGCATTCAGCCTATA.13	140
TAAGCCAGTCACTTCC.2	2400		TTTCAGTTCAAAGACA.16	158
GACCAATGTGACACAG.2	2858		TTCTAGTCATAAGATG.16	157
GAGGCAACAGCGCGTT.2	2986		TTGCCTGAGTTGTACC.16	178
TGGGCGTGTCACCGAC.2	5618		TTGGGATAGTCTCCTC.16	152
ACTTTGTCATGAATCC.2	3965		TTCTGTAGTACCTTCC.15	152
TCGTGCTTCAGTGTCA.2	4049		TTGACCCAGTTTCGGT.11	106
CTTCCTTTCCTGGTCT.2	3988		TTCTTGAAGTGGTCAG.4	180
GTCATTTTCCTTCTTC.2	3943		TTGCATTGTTCGAGCC.16	185
GGAGATGCATCTCCCA.3	6570		TTGCTGCAGCTGGCCT.14	225
TGCTGAAAGATTGACA.2	3552		TTTCAGTGTGGGCTCT.14	201
AAGATAGCATTCACCC.2	3663		TTTACTGCAGGTTACT.13	241
GAGATGGGTCACTTCC.2	3887		TTGGATGTCTCATTGT.8	177
TCAGGGCGTCGCGGTT.2	3666		TTGCTGCTCCTGGGTG.7	159
CCTTGTGCAATCGCAT.2	3696		TTTACCACACCAGCGT.7	150
GAGAGGTAGGAGACCT.2	2686		TTTCCTCGTTGCATAC.11	173
GCCGTGAGTCCCGTGA.2	2648		TTTCACAGTTACCCAA.16	483
TTAGGGTGTATTTCTC.2	3609		TTTAGTCCAGAATCGG.13	503
CTTCAATAGGACGCTA.2	1999		TTTGTTGCACCTCTGT.16	218
GCCAACGGTGCATGAG.2	2311		TTGTGTTGTAGAGCTG.16	222
AGACTCAAGAGGTCAC.2	4150		TTGAGTGGTCACCTTC.4	259
CTTTCGGTCTCGGCTT.2	3018		TTGTTCATCTGGGATT.11	336
GATCGTACATTGGCAT.2	2419		TTTACCACATAAGATG.15	239
GGGAGATGTTGTTGCA.2	2427		TTTGTTGAGTGGCAGT.13	180
TGAGACTGTCCAAGAG.2	2855		TTGATGGAGTCATCCA.15	187
ACACGCGAGATGGCAC.2	2961		TTGCTGCCACAGTATC.16	255
CGGGACTGTGTGAGCA.2	3251		TTGCGTCTCACGGGCT.14	286
GGTCTGGAGAACGCGT.2	4869		TTGTTTGGTCCCGCAA.8	345
AGTCTCCCAGATTCGT.2	3958		TTGGGATTCTTTGGAG.11	404
TTGGGTATCGACACCG.2	3426		TTCTCTCTCGAGAAGC.16	372
AAACCCAGTGTCCGTG.8	4303		TTCTCTCGTTGGTACT.14	403
ACAACCAGTGCGTGCT.8	3557		TTGGGTACAAGGACAC.16	233
GTGGTTATCGTCAAAC.8	3687		TTTACTGCACAGCATT.14	285
CATCAAGAGGGTCAAC.8	3990		TTGCCTGCAGGAATAT.15	339
TACACCCCAGACGCTC.8	3167		TTGGGTAAGGTGATAT.14	272
AGAAGTACAGTCTTCC.8	3740		TTGGGATGTAAGATCA.16	274
CCGATCTCAGGGAATC.8	3803		TTTCAGTGTCCGGCAT.14	206
CACGAATTCCATCTAT.8	4896		TTTCGATTCAGACCTA.13	251
CAACCAAAGGCTCACC.8	4833		TTGTGGAGTTCAAGGG.18	593
TGATCAGCACACTTAG.8	4853		TTGCCTGGTCATCGGC.18	232
CCGGTAGGTCGCGGTT.8	3880		TTTCGATAGCACCGAA.14	310
GGTAATCTCATGAGTC.8	4546		TTCTTGAGTGTGTGTT.14	330
AATGCCAGTTATCCAG.8	3795		TTTATGCGTTCCACAA.16	404
ATTGGGTCATAGGCGA.8	4502		TTTACGTCATTCAGCA.14	263
GTCACTCAGCAGCCTC.8	4314		TTGGGCGAGCTAATCC.3	264
GCCGATGGTTTAGACC.8	3619		TTGGGATTCCCTTTGG.14	288
AAGACAAGTCGCATCG.8	3656		TTGGTTTTCGCGCCAA.11	302
CTCAGAACAGGGTCTC.8	3716		TTGGGCGAGATGATTG.18	186
CCAATGAAGGGCTGAT.8	4737		TTGGGCGAGCTAAGTA.16	152
GAATCACAGTCATCGT.8	5146		TTGGGATCAGGAGGTT.13	215
GACCGTGGTCGAGATG.8	4867		TTGTTTGCATACTGAC.18	197
CGTAAGTTCCAGTACA.8	4818		TTGAGTGCACTTGAGT.7	188
TCACATTGTAAGTAGT.8	4820		TTGGATGAGCCATATC.14	294
CTATAGGAGCGAATGC.8	4546		TTTCCTCGTTAAGCAA.14	289
TGCTCCAGTAAGTCAA.8	4715		TTTCCTCGTTGAAGTA.16	274
CGGGCATAGTCACGAG.8	5426		TTCTAACCAAGAGTGC.16	330
CTCCCTCTCCACCTCA.8	4954		TTTCATGCAGGAACCA.18	280
GGAGCAAGTATTGACC.8	4557		TTCTTCCCAACGGTAG.11	259
ACGTTCCGTTGCATGT.8	4274		TTGTTGTAGCTCGGCT.7	307
TCATGAGAGCATTGTC.8	4501		TTTACGTAGCCAGACA.8	425
CAACCAAGTTAAACCC.8	3818		TTTACCATCAGCTAGT.14	440
CCTGCATCAAGTGCAG.8	3761		TTTGGTTTCTTCTGTA.3	512
GTCTCACGTGTCACAT.8	3814		TTGTGTTAGGTCCAGA.3	440
AGAAATGTCTGTACAG.8	4106		TTGACCCTCATGAAAG.11	436
TAGGAGGTCTGGGCAC.8	4254		TTCTAGTAGACGGATC.14	250
AGTCATGCAAGGCAAC.8	3254		TTGAACGTCCTATTTG.3	213
ATGCCTCTCGTTCCTG.8	3932		TTGCATTTCTGTCGCT.3	268
ACGGTTACACTCAGAT.8	3746		TTCGGTCTCGAGAATA.3	322
GTAGATCGTAGCGAGT.8	3478		TTTCGATGTGCCTTTC.11	370
TGTTACTAGGGAACAA.8	3425		TTTGACTGTGTTCGAT.11	218
ATTCATCCAGCTGCCA.8	3910		TTTCCTCCATCGCTAA.11	248
GCTACCTTCTGGACTA.8	3708		TTTCCTCAGCCGGAAT.11	274
CTGATCCGTTCTGACA.8	3059		TTCTCTCAGATCACTC.11	194
TTTCGATAGAGCTGAC.8	3127		TTGTTCACATCGCTCT.4	105
GACTATGTCATTCGGA.8	5862		TTGCTGCAGTCATGGG.11	98
GACATCAGTAGGCAGT.8	4352		TTCTGTACAGGTTCAT.11	136
TGTGAGTCAGGCACTC.8	3610		TTGAACGAGCTGCCAC.11	230
TTGTGGATCTGCACCT.8	3808		TTGCCTGGTCGGAAAC.11	283
GCAACCGTCAACTCTT.8	2423		TTTATGCTCACTGTCC.11	283
TTCGCTGTCTAGATCG.8	2880		TTGTGGATCGCCAACG.16	113
ACTGATGAGTTAGTAG.8	4522		TTTCGATGTATCCTTT.14	149
CTAACTTGTAGATTGA.8	4987		TTTAGTCTCACGTCCT.16	173
GTAGGTTTCTTCTAAC.8	4250		TTCTAGTGTATGGTTC.16	233
GTTTACTGTCACAGAG.8	4086		TTTGTTGGTCCAAATC.16	129
TCTGCCACAGAGGTAC.8	3846		TTTGATCAGGATTTCC.14	114
TCAGCAAGTATGAAAC.8	3007		TTGTGGAGTGGAGGTT.2	161
AGAGCAGCAGTAGAAT.8	3849		TTGGATGGTCCATAGT.11	166
TTCTCTCGTCGGTGAA.8	3506		TTGGTTTTCATCGCCT.13	233
AATCGACAGATGTTAG.8	3701		TTGAACGTCAAGATAG.11	164
CGTGATAAGGGATGTC.8	2949		TTCTAGTCATAGAGGC.11	241
CGGAATTTCATTGCTT.8	4899		TTCTAACTCGAAGAAT.16	138
CGGAACCTCTTCCCGA.8	4348		TTCTCTCGTGCTCTCT.14	152
GGTCACGGTAGAGGAA.8	4180		TTTGGTTGTTTCACAG.8	104
TCACATTAGACTCTTG.8	3606		TTCTAACAGATGCTAA.4	91
TAGCACAGTTGGCCGT.8	4678		TTTCCTCGTCGGATTT.14	66
AATCGTGCAAAGCTAA.8	3362		TTTGTTGGTGACGTCC.16	140
AGTACCACAGATTTCG.8	3505		TTGTGTTCAGAACGCA.11	149
GGTTGTAGTTGCACGC.8	4764		TTGCTGCAGTAAACAC.7	139
TGCAGATAGACAACAT.8	3405		TTTCACATCGATAACC.7	167
CATGAGTTCCACACCT.8	3990		TTGAACGCAGGAAGTC.11	240
CGCATGGGTCGCCACA.8	3568		TTGGTTTGTAGGTACG.2	230
TCAGTTTCAGTAGGAC.8	4485		TTTCACAGTGGTCAAG.3	221
GCAGGCTTCTACGCGG.8	6498		TTGGATGCAAACTAGA.11	270
GTTAGTGCATCGCCTT.8	4839		TTGTTTGAGGCACCAA.11	342
GACTGATGTCCAAAGG.8	3202		TTTGACTAGTCACAGG.11	128
AGTGCCGTCAGCTTGA.8	4039		TTGGATGAGAACCCGA.11	111
CTCAGTCAGATACCAA.8	3326		TTGGGATCATGACTGT.2	130
TCAGGGCCACGCTGCA.8	3537		TTGTTCAGTTCCCACT.11	125
CATTGAGTCATTCCTA.8	4340		TTTCAGTCAGTTAGAA.11	248
AATGGAAGTACGTACT.8	4465		TTTCAGTTCCCATTTA.7	517
TTACGCCAGCAGCCTC.8	4905		TTTACGTAGCATGTTC.7	546
CCGGTGAAGATACCAA.8	5075		TTTCATGGTTCAAAGA.8	351
GCTGGGTGTGTACAGG.8	3738		TTGCATTGTGGCTTAT.7	338
TCAGGGCAGATAGGGA.8	3963		TTTCATGCAATGCAAA.8	412
ATCCGTCTCTGGGTCG.8	3901		TTCGGTCTCTAGCATG.14	243
TAGTGCAGTGCCGTAC.8	4488		TTGCGTCGTATCGAGG.8	290
AGCCAGCGTGATACAA.8	3638		TTCTCTCCACGTTCGG.14	318
TTTACCATCTGGAAGG.8	3193		TTCTGTAGTAATCAGA.8	388
CTCCCAATCGCTTGAA.8	3902		TTGCATTTCATTGTTC.13	361
GGTAATCTCCGTCAAA.8	3726		TTTCGATGTCTAACGT.18	72
AATCGTGTCCTACGAA.8	4412		TTGTTGTAGATAGTCA.1	86
TGCGATACATGGAATA.8	3973		TTGCGTCCAGTGAGCA.11	87
CAGATCACACCACTGG.8	3350		TTGCATTCAGATACCT.14	82
TCATTACAGAGGATCC.8	3306		TTGACCCAGATAGTCA.11	92
GGGAAGTCAAAGAGTT.8	4546		TTGGGTAAGGCATTTC.16	93
ATTCAGGGTTGGCCGT.8	4337		TTGAACGTCAAACCCA.16	75
ACTTTCATCCACCCTA.8	4355		TTGCATTGTGTAGTGG.7	86
TTGGTTTGTTTACTTC.8	4096		TTGCATTGTCTGGTTA.13	77
TGTTCATAGATAACAC.8	4696		TTGCTGCTCGGTTCAA.14	125
GGGAGTAGTAGCTTAC.8	4547		TTGATGGGTTAAGTCC.16	88
GATAGCTGTTGTAGCT.8	4373		TTCTGTAGTAAGGCCA.4	44
TCGTCCAAGGTTGTTC.8	4935		TTCTAACGTAGCTTAC.11	55
CCGGGTATCTTCTGGC.3	2551		TTCTTGAAGACCATAA.16	71
GTTCTATAGCTTTGTG.3	2773		TTGGGTATCGGCCTTT.11	72
GGTGTCGTCAGCTTCC.3	3066		TTTACTGGTCGCACGT.11	109
TCAGGTACAGCGTTTA.3	2306		TTGCTGCGTCCTCAGG.8	78
CGTAGTACAGATAAAC.3	2369		TTGTTTGCAGGACGAT.11	98
CTCATCGTCCCATTTA.3	2867		TTGCCTGCAAGAATAC.11	78
AGGGTGATCCTACGAA.3	3491		TTGCCTGAGCTACAAA.18	58
GCCGATGGTGAGTAGC.3	2865		TTTGATCTCCTCTGCA.11	59
TATCTGTGTCCTGGTG.3	3712		TTGGGCGAGGTCCCTG.16	58
AGATCCACAGAAGCGT.3	3981		TTTGGAGGTGGCTCTG.4	48
CTACATTGTATTGGCT.3	4065		TTTCGATTCTCAACGA.1	48
TCACATTGTCAGATTC.3	3372		TTTGATCCAAGGATGC.13	48
CGGTCAGTCGTTCGCT.3	4301		TTTCACAAGGCGAACT.16	48
TCCACGTCAATCAAGA.3	3718		TTTCACATCACATACG.18	48
ATCCTATCAGAGGTAC.3	2671		TTTGGAGCAGGATTCT.1	49
TTGGGTAGTTGCATCA.3	2810		TTGTTTGTCAGCTTGA.13	50
TATTTCGCAGCCGTTG.3	3864		TTGTGGACAGTTGTTG.7	51
GGGCTCAAGTGATGGC.3	2763		TTGCCTGCAGGGTCTC.16	117
GATGATCCACGACAGA.3	2690		TTGTTTGGTCCAGAAG.4	123
CAGCAGCTCTAGAACC.3	2365		TTTGACTGTTATAGCC.16	98
TCACAAGGTACCAATC.3	2591		TTGAGTGAGTAGACCG.4	153
TAGGGTTTCCGTGGTG.10	3204		TTGTTGTAGATTAGCA.16	173
GCACATAAGTATTAGG.6	2653		TTGGGTACAAGAATAC.16	161
GCATGATCAATCTCTT.6	3118		TTTGACTTCTTACCGC.4	204
TCAGGGCCAGACAATA.6	2837		TTGGGCGTCGGTCTAA.16	214
TCTGGCTAGTCGCCCA.6	2712		TTTCCTCAGAGAGCAA.13	174
GCACATAGTCTCCCTA.6	1908		TTGTTTGTCAAAGCCT.11	213
TGAGCATCACCCTAAA.6	2061		TTGCGTCTCGTGTTCC.14	236
CACGTGGCATACGCAT.6	1895		TTCTAGTTCTCTATAC.16	148
CTTCAATGTGTAGCAG.6	1297		TTGCATTGTGACCTGC.3	139
ACTATCTGTTACAGCT.6	1261		TTGCATTCAATAACCC.13	168
TCTTCCTAGACCTCAT.6	1277		TTCTAACTCCTTGAAG.3	176
CAACAGTGTAAGTTGA.8	3360		TTTGTTGTCGAAATCC.11	196
GGTGTTATCAGGTGTT.1	2547		TTTGGTTGTACTAGCT.14	201
AACAAAGAGAGTTGTA.2	1951		TTCTTGAGTCAGGAGT.11	146
GCACTAATCCATGATG.2	2809		TTGCTGCTCTCTCTAA.16	221
ACGATCATCCGATAAC.7	2516		TTGGTTTAGAGAGCGG.11	281
GTTGTCCTCTACGCAA.7	2652		TTTGACTGTGTGAGCA.8	185
TAGTGCATCTCTATGT.7	2358		TTTATGCGTTCTTCAT.8	163
TCAGCCTTCGTTCTGC.7	2394		TTCTTGATCGTGAGAG.4	168
GAGACTTAGGCATGGT.1	3144		TTCTTCCAGCGAACTG.17	179
TATCGCCGTATTCTCT.4	2297		TTGTTGTGTCAGCTTA.15	160
ATATCCTCACAGTGTT.1	2451		TTCTGTACAAGCTGCC.15	111
GTTTACTTCTACTTCA.1	2043		TTTGGAGTCCAAGGGA.4	117
TTCATGTTCCGTGTCT.4	1864		TTGATGGTCCTTTAGT.16	111
ACGTTCCTCGAGCCTG.13	2520		TTCTGTACATGAATCC.7	119
TAACTTCAGCATCGAG.17	2337		TTGGGCGGTATACGGG.16	127
AACGGGAAGACGAAGA.2	2551		TTGTGGATCTGCTTTA.16	125
GATTGGTTCTAAGGAA.7	2477		TTCTGTACACTACTTT.14	136
TCACACCCATCCGATA.9	3198		TTGTTCACAGCGAACA.15	152
TACGTCCTCGAACACT.17	2450		TTGGATGCAGCACACC.15	135
CACCGTTCATATGAAG.4	1689		TTGCGTCTCCTTCTTC.16	137
TTGGGATAGACGACTG.6	1584		TTTGTTGCATACAGCT.3	129
AGCTTCCAGCCTCTGG.6	2347		TTGTGGATCCCTCGTA.15	244
ATGGGTTGTTTACGAC.6	1943		TTTGATCAGAAGCTGC.11	165
CGGACACAGTTGCATC.7	2671		TTGCATTCAGAGTAAT.16	189
CATTCTAAGCCGCACT.17	1987		TTTCACATCTGTGCAA.8	207
CCGTAGGTCATCACAG.17	1932		TTGGGTACAGTTGCGC.16	239
CACCAAAAGTAGCAAT.7	2917		TTCTGTAGTATGAGGC.14	207
CACAGATCAGGCTACC.17	2056		TTTCAGTCAGGGTTGA.11	171
AGGGCTCAGTTATGGA.14	2544		TTTACTGAGTACCGGA.11	147
GTCTACCCAAGTATAG.6	1952		TTTGGAGTCCTCACGT.14	188
AATGGCTGTAAGATCA.7	2165		TTCTAGTTCAACTTTC.16	121
GTGCAGCCAAGTGCAG.13	1667		TTTATGCGTTTCAGAC.13	105
CACCAAAGTAAGTTAG.17	1365		TTGGTTTCATTGACAC.16	110
ATTCTTGTCGTTCCTG.17	1459		TTGGTTTGTCGTACAT.14	117
CAACAACCATAGAATG.17	1530		TTTGTTGCAGGAGGTT.16	125
TCGGGCAGTTGTTGTG.17	2020		TTTACTGAGGCGACAT.16	147
AGCGTCGCACGCTGTG.17	1688		TTTAGTCTCTGCCTGT.14	146
GGGCTCAAGCAAGGAA.17	1547		TTTACTGGTACCCGAC.13	162
GTGTCCTAGAGGTATT.17	1595		TTGAACGCATGTGCCG.18	78
TGTACAGCACGTAACT.17	1443		TTCTAACCACAAATAG.11	92
ACATCGAAGTCCTACA.4	2392		TTTACGTTCGCTTGAA.7	81
ACTGCAAGTGCCTTCT.9	2529		TTGGATGTCACCATAG.11	104
CACTGTCTCTGCATGA.13	2736		TTGGTTTTCCACTGGG.16	90
AGTCAACTCGTACACA.9	1777		TTGAACGAGACGATAT.11	105
ATCCGTCGTTATGTCG.4	1782		TTTACCACAGTCTACA.14	105
AAGTGAACAAGCCATT.9	1629		TTTCACAAGCAGGGAG.16	101
TCTAACTGTTAAACAG.13	1234		TTGTTGTGTTAAACAG.8	98
ATAGGCTGTGTCCATA.17	1162		TTGGGCGAGGTAAGTT.16	94
GTAGGAGTCGCTTTAT.2	2057		TTTGATCTCTCTATAC.4	95
ACCAACATCGAGTCTA.7	1607		TTTAGTCAGAGCCCAA.18	86
TCTGCCACAAGAAATC.13	2069		TTGGGTACAGAATCGG.18	108
GCCGATGTCCCGAATA.3	3845		TTGCATTAGCGAGTCA.18	124
CGATGGCCAAGCCCAC.3	3464		TTGACCCCAACAGTGG.11	118
TCCTCGACAGGTTCCG.3	3004		TTTCATGAGGATTTGA.16	135
GTGCGTGCAAAGGAGA.14	3681		TTGGGATGTTGGCCGT.16	133
CCGGTGATCGTGTTCC.14	2843		TTTGATCAGGTGAGCT.11	289
CTATCTACAGAGGACT.14	2572		TTGGTTTGTCTGATCA.11	304
TATATCCAGGTCCTGC.10	3649		TTTCGATTCCGATAGT.11	309
TAGGTTGGTAATTGGA.14	2959		TTTCATGTCCACTGGG.11	238
GCAGTTAAGGCTTTCA.2	4587		TTGTGGAAGCGCTTCG.11	246
CTCCATGAGTCTTCGA.11	3852		TTTGGAGAGATGCGAC.11	156
CGTTCTGGTGTCATGT.1	2907		TTCTCTCGTATGAGCG.3	125
CCTCTAGTCACTAGCA.1	3260		TTGTTCAGTAGAGGAA.11	168
AGTAGCTTCGACCAAT.1	2928		TTGGGATCACAAACGG.11	202
CTCCCTCTCGCGCTGA.1	3106		TTCTTCCCAAGAGGCT.12	218
ACTTCCGTCCAACTGA.1	2292		TTCTAACGTCTCGGAC.11	201
CTCAGGGCAAGTTCGT.1	2065		TTTCGATTCCGTAGTA.8	205
GTTGTGAAGTCCCAAT.4	2456		TTTCAGTGTTGCTCCT.11	240
TTTAGTCAGTGATCGG.1	2398		TTGGTTTGTAATGCTC.11	249
GGGACTCTCTACTTCA.1	2245		TTTGGTTTCTGGGCCA.11	158
TTTGATCAGGTTCATC.1	2260		TTCTAGTAGTCCCAAT.8	173
AAACGCTCAGGTCAGA.1	2460		TTTCACACATACTGTG.16	97
CATTCCGGTGGGTATG.1	2663		TTCTCTCCACTAACGT.14	108
AACGAAATCAATCAGC.4	2456		TTTCGATTCCTCACTG.3	149
CACGTGGCAGAGAGGG.4	2481		TTGGTTTCAGGCGTTC.3	88
TCACGGGAGCGATGCA.4	2060		TTGGGCGAGCAGCGAT.3	86
TCAATCTCAAAGAACT.14	2146		TTTACCATCACAAGAA.7	79
CTCGAGGAGGAGGGTG.1	2459		TTCTCTCTCTGCGGGT.11	84
TGACAGTGTCAGCTTA.4	2606		TTCTAACGTCGATGCC.16	94
CCAATTTCAAGCGGAT.1	2992		TTGTTTGGTCCCGGTA.16	93
GCGAGAAAGTACAGCG.1	3414		TTTGATCTCGACGAGA.11	75
AGGATCTCATTGCCTC.1	3587		TTTCGATCATGACTGT.3	135
ATCGTGATCTGGCTGG.1	2663		TTGAGTGCAAGAGCTG.2	156
TTTACGTCACGTTGGC.1	3580		TTGACCCTCACCTCTG.5	100
TTGGGTAAGTCCGTCG.1	3379		TTTGATCAGGCCTGCT.3	107
ACAGCCGGTACCGTCG.1	3181		TTTAGTCCAACCGACC.3	108
GTGATGTAGAACCGCA.1	2737		TTTCATGGTCATTGCA.2	125
CACGAATGTCAGTCGC.1	4172		TTTCGATAGTCGCCAC.2	78
ATCCCTGCAGGTGTTT.10	3857		TTCTTGATCATGCTAG.2	99
TTCCTTCTCTATTGTC.1	3148		TTTCCTCTCGTTACCC.11	137
AGACCATTCGCCTTGT.1	3361		TTCTCTCCACTGCGTG.13	152
TAGACTGGTATCCCTC.1	3417		TTTACCAAGCCAACCC.11	148
AGCTTCCAGCGAATGC.1	2664		TTTGTTGGTGGAACCA.11	158
GTCTGTCTCTCGCTCA.1	2960		TTGTGTTAGAGGCGTT.5	125
TTACTGTGTACTCAAC.1	3121		TTCTAACCAGCCCAGT.13	140
TTTGGAGTCACCTTAT.8	3597		TTTACCATCCACGGAC.2	177
ATCCGTCCAAGGCCTC.4	3224		TTGCTGCTCGCCAGTG.2	189
TAGCACACAAACTGCT.4	3253		TTCTTCCCACCTATCC.3	210
ACTTCGCGTGCGACAA.13	3924		TTTCAGTAGGCGTCCT.11	190
GACGTTAGTGGATACG.13	3864		TTGTGTTCAGCAAGAC.8	311
TTTACTGGTACAACGG.7	3506		TTGAACGCAGACACCC.12	253
GACCGTGCAGGAGGTT.13	3652		TTGTGTTGTAGTGCGA.11	310
CACGTGGTCTTAGTTC.7	4259		TTGCCTGGTCCTCAGG.11	251
TCCTCTTTCTGCTAGA.4	3597		TTCTAACTCAGTAGGG.11	230
ACCATTTCATTCTTCA.10	3641		TTCTTCCTCCTAAACG.11	272
TCGGTCTCACCAATTG.4	2839		TTGGGATCACACGGTC.11	278
TGTGTGAAGACAAGCC.13	2947		TTGGGATCATCAGTGT.16	172
TTCCTCTGTATATGGA.1	3253		TTGCCTGTCTTCGCTG.16	144
ACGATCATCTGATGGT.4	2259		TTGCTGCGTTATGTGC.6	209
ATCACGAAGCCAAGCA.8	2802		TTGTTCACACGTAACT.3	294
TCATATCTCTTTACAC.7	2342		TTTATGCAGCAAATCA.2	208
TTCCAATAGCCTCAGC.4	1841		TTTCCTCGTATCTCGA.3	177
GACTGATTCCCTGGTT.17	2497		TTGCCTGAGTCACTGT.2	250
ATCCATTCATTGCCTC.4	2344		TTTATGCCAGCAAGAC.2	299
TAGGTACCACACAGCC.11	1969		TTGACCCTCCGAAGGA.3	307
GTTGTGATCCTAAGTG.3	1173		TTGCCTGGTCCCAAAT.8	1317
ATTATCCCAATTGGTC.3	1123		TTCTTGAGTGCTGCAC.7	1265
GAAGCCCAGGCTCTCG.5	307		TTGGGATAGTCCCAGC.15	1153
TTGGGTAGTACAGGTG.2	512		TTGTGGATCAACCTCC.11	1229
AAGAACAAGACTAAGT.3	318		TTCTAGTTCAGTCACA.18	1765
ACCCTTGCAGCCCACA.1	2956		TTTGACTGTTAGGGTG.6	1675
TCGTAGACAACTGCCG.1	2659		TTTACCAGTTGACTGT.6	1691
TCAGGGCAGCAGCCTC.4	2625		TTGACCCTCCAATCTT.17	1699
AAGGTAATCTCCATAT.1	2908		TTTACTGTCCCTCTAG.9	1604
TCTTGCGAGTTCCATG.8	2725		TTTCCTCTCTTGCGCT.7	1538
TGGAGGATCAGCTAGT.1	2658		TTGATGGCACACCAGC.2	1875
AGGGCTCTCGCTAATG.1	2471		TTGGGTAGTGACTCTA.18	1358
GTCATTTTCTCTGACC.1	2403		TTGGTTTGTACCTAGT.2	1242
TGCTGAACACTTGAAC.4	2302		TTGCCTGTCAAACTGC.5	1486
GACATCATCATTGTTC.1	2488		TTTGGAGAGTTGTACC.10	1224
TACTTCAAGCTCCCTT.1	2532		TTCTGTATCCACCTGT.2	1590
AGATCGTGTGTCTCCT.1	2868		TTGTGTTTCCTGTAAG.10	1824
TGGTTAGCAGTGCGCT.1	2237		TTCTAACAGGCTAAAT.6	1807
CTGAGCGCAGTTCCAA.4	2303		TTTCAGTTCTCCGTGT.2	1571
AGTAGTCCACAAGCTT.1	2360		TTGGATGTCCCAACTC.12	1555
TGATTTCCAGCCTACG.1	2033		TTTCCTCCACAACGTT.2	1635
TGTAAGCAGACGCCCT.1	2069		TTGTTGTGTACGTGAG.12	1472
ACTCTCGGTACGCTAT.1	2478		TTCTAGTAGGGCCTCT.8	1518
AGACCCGTCCACGTGG.1	1814		TTGCTGCTCCCGAACG.5	1609
ACTATGGGTCTATGAC.1	2839		TTTGTTGCACGGAAGT.12	1790
CCACAAAGTCAAGGCA.1	2920		TTCTAACGTCCGGTCA.11	1698
GTCTACCGTAGGCTCC.1	2117		TTGTGTTTCTCATAGG.8	1992
CCACACTCATTGACCA.1	1908		TTCTAGTCAGAACTAA.5	1620
TATCAGGTCTCCCATG.4	1730		TTGGATGGTCCTGTCT.8	1310
GCGATCGTCTCATTGT.8	2518		TTCTAGTGTATGGAAT.5	1291
GCCAGGTCACCCTTGT.4	1572		TTGTGTTGTCATGCAT.11	1356
TTGCTGCCAGCGACAA.4	1954		TTGCATTGTTACACTG.9	1386
TACCGAACACTCACTC.1	2138		TTGGGCGTCATGCGGC.5	1408
ATTACCTTCTAGCATG.1	2398		TTTACCAGTCTGCAAT.5	1797
GGAGATGCAACGCATT.1	1954		TTTACTGCAGGACAGT.18	968
GCCATGGTCCAGCAAT.1	3189		TTGGTTTAGATGACAT.10	999
AGCTACACAAGAGTGC.17	2300		TTGCGTCGTTTCGTTT.2	1390
AGAAGCGTCCTCTCTT.8	4083		TTTCAGTCACCACATA.5	1206
ATACCTTCATATGCGT.8	3803		TTGTTGTAGCCACCGT.5	1166
TGCAGTAGTGGGCTCT.8	3237		TTCTCTCGTTCCTAGA.5	1069
CATGCGGAGGTCATAA.8	2081		TTGTTGTGTGAACTAA.10	768
GGATCTAAGGGTTAAT.8	2836		TTTACCATCATGGCCG.5	925
CCTCCAAGTGGTATGG.8	3899		TTGGGTATCCGGGACT.5	1090
CGAGAAGTCGAAGGAC.8	3897		TTGTTGTAGCAGGTCA.5	1085
CGGGACTCAACAGCTT.1	3160		TTGCATTTCTTGAGCA.10	1225
CCCTAACTCCGACGGT.1	3149		TTGACCCAGACGTCGA.5	1094
CCGTAGGCAGACGCTC.1	3153		TTGGATGCAAGGTACG.9	1166
GTGCTGGGTTATGGTC.1	3220		TTGGGCGTCCCGTGTT.4	1345
TCGCAGGGTAGCTGAG.1	3570		TTCTTCCGTCCTGGTG.18	1606
CAGCAATGTCCCTCAT.1	2998		TTTGTTGCATCCTATT.6	1880
GTTACCCGTTGTCATG.1	2872		TTGTGTTGTTCCGCGA.6	2179
AAGCATCCACGCGCTA.1	3060		TTTCAGTAGCTGGTGA.6	2186
GTAGCTACATGACCCG.1	2921		TTTCATGGTCATTGCA.6	1747
TTTACTGGTACAAACA.1	3229		TTGGGCGAGCGAGAAA.6	1605
TCATTCATCTCCGTGT.1	3252		TTTGATCGTCATCGCG.18	1380
TAGGAGGGTCTTCATT.1	2880		TTTCGATCATGTGTCA.2	1508
TCTAACTTCATGGTAC.1	2985		TTTGATCAGGAAACGA.11	1671
TCACTCGAGTCAATCC.1	2972		TTGTTTGTCATTACCT.9	1871
CACAGGCTCGAGTACT.1	3393		TTCTTCCCAATACCCA.6	3205
CCCTCAATCGAGTCCG.1	2901		TTCTTCCCACAACGCC.15	1348
TAAGCCACACAGTACT.1	3494		TTTCGATCAACCGTAT.11	1241
CCGTGAGGTAAGTTGA.1	3022		TTCTTCCTCGCTATTT.3	1402
ACCCTTGTCCCAGTGG.1	3169		TTCTGTAGTTATTCTC.11	1569
AGTAGCTTCGATTGAC.1	3047		TTGGATGCAACAAGAT.11	1935
ATCTTCACATTGTAGC.1	4029		TTCTTCCCAGGCAATG.11	1744
GGTTGTACACTACAGT.1	3147		TTGCATTCAAACACGG.8	1581
ACGTTCCGTAGGAAAG.1	3031		TTGTGTTTCCTGGTCT.11	1924
AGAAGTACACAATCTG.1	3213		TTGGGATCACTTGTCC.2	1825
AGATAGACAAGGGTCA.1	3314		TTTACTGAGCTGAAAT.11	1124
GATGCTATCTAAACGC.1	2746		TTGCATTAGTCAGAGC.3	1095
ACCCTCACATATACCG.1	3043		TTCTTCCGTGAGATTA.11	1210
CAATTTCGTACAGTAA.1	2814		TTGCGTCCAATTTCGG.13	1407
CAACAACGTCAGGTGA.1	3101		TTTACCATCGAATCCA.13	1356
GTGGAGAGTTGCGTAT.1	2380		TTTATGCTCGAGATAA.2	1384
TCCTCGAAGAATCTAG.1	3663		TTTACGTTCTAGCCAA.8	2131
TACTTACTCCGTGCGA.1	2676		TTTCACATCTCTTCAA.14	1694
CATCGCTTCGTCAAAC.1	2741		TTGACCCCACCTCTAC.8	1678
GGAGGATCATGACTTG.1	2425		TTGCGTCGTTCTTAGG.2	1882
GGTAACTCACCGTGAC.1	3149		TTTGGTTTCCATACAG.11	1289
TCCTTCTGTCTGCCTT.1	2908		TTCTTGAAGTACTGTC.5	1415
ACTATGGAGGTTGAGC.13	1982		TTGGGATGTGACATCT.3	1094
GCAACCGCAACAACAA.8	1579		TTTCGATCAGAGATTA.11	1593
TTCGGTCCAGCAGGAT.8	1700		TTGCATTTCAGCTTGA.11	1648
ACTTATCCATAGACTC.17	2208		TTGCTGCAGAGTCTTC.5	1522
TAGATCGTCCGGCAGT.14	607		TTTATGCCACTCTCGT.18	1813
CCACGTTTCGGCTGAC.14	527		TTGTGTTAGGTAGTCG.2	1852
ACGGTCGAGTCGGCCT.16	433		TTTGGTTGTTCTTAGG.11	1163
GTAGGAGCATTGGGAG.14	257		TTGCTGCGTAACCAGG.8	1345
GCAGCCAGTAAGTTGA.14	231		TTCTTGATCCGCAACG.7	1323
TAGGTTGAGCAGTAAT.14	178		TTGGGTAGTAGGAGGG.18	1098
TCTGCCAGTAACCCTA.17	1769		TTTGACTGTCCACTTC.7	1419
AAGTGAAAGCTAAACA.17	1344		TTCTTCCGTGACGTCC.12	1401
GTATTGGGTTCGGTAT.17	1150		TTTGACTAGTCTCCTC.3	1664
CGTCCATTCCCAAGTA.14	1648		TTTACTGAGTTCCGGC.2	1681
GAAATGAAGTCGGGAT.14	1465		TTCTTCCTCCACATAG.11	1912
ATTGTTCTCTGCTTTA.16	1301		TTTGACTAGCCGTTGC.18	1459
GGTTAACTCGGTTAGT.1	2323		TTGAGTGGTACGTGTT.11	1550
TCTGCCAGTGATTGGG.1	2341		TTCTTGATCCATGCAA.9	1815
GAGGGTAGTTGTCCCT.7	1013		TTCTAACTCAAGGACG.18	2050
GTGCAGCGTGGTCTGC.7	1075		TTTCGATAGCTGAAAT.13	1407
CCGTTCAAGAGACAAG.7	1063		TTTCACAGTGACTCTA.4	1237
CGCGTGATCTAAACGC.11	763		TTGTTGTAGGTCACAG.2	1623
ATTCTTGTCTGGTGGC.7	1423		TTCTAACCAGGCTTGC.18	1541
TAGACCAAGCCAAGTG.7	1272		TTGAACGCAACTGTGT.8	1615
ACTGCAACACTCCACT.7	1005		TTTAGTCCAGGCCCTA.18	1577
AGCCAATGTACCCGCA.7	837		TTTACGTGTTAGAAGT.2	1428
ATCGTCCCAATACCTG.14	1411		TTCTGTAAGCATGGGT.9	1491
GAACGTTCAACGGTAG.4	1486		TTCTTCCAGCTCATAC.7	1601
AGCGTATAGGTACTGG.4	1025		TTGTTTGCAGGCACAA.2	1954
CTGGTCTTCCGAACGC.7	518		TTTCCTCAGGTTCCAT.6	2023
GTAGAGGGTCCCTGTT.4	1842		TTGTTTGCATTGACTG.2	1703
GACTTCCAGGTCGCCT.14	999		TTGGGCGAGGAACGCT.1	1747
GGGAGTAAGACGTCGA.4	1560		TTTGACTAGGATAATC.7	1390
CATTCATAGGCTTAAA.16	1808		TTGAGTGTCATCGGGC.5	1519
ATCGATGAGTTGCGCC.15	1875		TTGCTGCGTGCATGAG.12	1642
GTACAACGTCTTTCTA.16	583		TTTCAGTAGAGTACCG.3	1832
CCATAAGGTACTTCCC.11	356		TTTACGTGTTATCTGG.2	1874
GATCACATCCAGCTCT.11	230		TTTCATGGTATGTCCA.7	1253
TGGAACTCAAGTGACG.11	116		TTGTGTTGTATTTCCT.3	1317
TGTAACGTCGATTCCC.16	265		TTGTGTTCAAGCAGGT.7	1515
AAGAACATCAGGAGAC.11	150		TTGCATTAGTGTTCCA.9	1800
GGGTTTAAGTAGCATA.14	172		TTGCATTCATGAGATA.9	1833
ATCCCTGCATCCGTTC.14	172		TTGGTTTGTATACAGA.2	1870
AAAGGATCACTTCCTG.14	123		TTTGGTTAGTACAGAT.11	1416
CTTGAGAGTTAGGACG.14	147		TTTATGCTCGCCTCTA.5	1437
TTCCTAACAGAAATCA.14	649		TTGGTTTTCAACGCTA.11	1440
TTGCATTCAAGTCATC.14	430		TTCTTCCCAGACCTAT.5	1472
AGGTTACAGGCCTTGC.8	402		TTGGGATTCGAAGGAC.11	1674
ATTCCTAAGCCTGTCG.14	623		TTGGTTTAGTCCTACA.8	1724
ATCCATTCAAATACGA.4	597		TTGGGTAAGGAGGCAG.7	2054
TTTACCAAGCCACCGT.14	1061		TTTCGATCAATACGAA.13	2171
CGAGTGCAGTCGTCTA.2	1521		TTCTCTCCAGAGACTG.11	1817
GTCCTCAGTACCGGAA.2	1410		TTTAGTCGTGAAGCTG.8	1947
GTGGTTAGTCGTGTTA.2	1368		TTGGGCGTCGGCATAT.12	2027
CAGCACGGTCTTACAG.15	1626		TTTACTGGTGCTAGCC.8	1912
CGACAGCAGTTGGAAT.2	1602		TTGCATTTCTGAGGTT.8	1850
AGAGAATGTTAGGGAC.2	1393		TTTACTGCATTGTGCA.2	2094
TCCTCGAAGACTTCGT.2	1379		TTGCCTGAGTAACGAT.11	2309
TCTGTCGAGTGCAGCA.2	1266		TTTCCTCAGTGTTCCA.10	1121
TACCCACGTAGCTGAG.2	977		TTGCGTCGTCCACAGC.2	1226
TTCCTAAAGTGATCGG.2	1269		TTGGGCGGTGAGGATC.5	1255
CACGTTCCACAAGTTC.12	3063		TTGTTCATCCCAAGTA.9	1183
ACACTGACACTGCACG.2	3005		TTTGTTGCAATCGAAA.4	1089
TCTATCAGTACGACTT.2	3105		TTGGTTTAGTTAGTGA.18	773
CCATCACAGCTGGAGT.1	1038		TTCTAGTGTATAATGG.7	861
GGATGTTAGAGATGCC.4	977		TTGCATTCACGGATCC.18	927
GTAGGAGCAAAGGCTG.14	1034		TTGTTGTTCTATTGTC.10	696
AGGAAATAGAAAGTCT.17	904		TTGGTTTTCATTTACC.7	769
CGTAATGTCGCTGACG.4	1043		TTGCGTCAGGTTCCAT.15	857
CTCAGTCGTAACGCGA.4	657		TTTGGTTTCCCAATAG.15	733
CGAAGGACATCTTCGC.10	507		TTGGGTAAGTCAACAA.13	776
CTCCATGCAAGCCTGC.10	778		TTTGACTCACTCCGGA.15	856
TGCACGGGTTGGAGAC.8	762		TTTAGTCTCGTAACTG.2	1389
TGTCCACTCCCTCAAC.8	976		TTGCATTGTTCGGTTA.2	1505
TCGGATAGTGATGTAA.17	1497		TTTAGTCTCTGCTTTA.11	1685
TGCGGGTGTCGTGGTC.8	1044		TTGGGTAAGGCCACCT.8	881
GGATGTTTCGGTCGAC.17	761		TTCTTCCCATGTGCCG.7	978
CAATCGAGTCGCACAC.17	1299		TTTAGTCTCGAAGGAC.18	552
GCACTAAAGGATGTTA.15	1117		TTCTAGTAGAGTTCGG.18	724
TGGTTAGAGACCACGA.15	1006		TTGGGATAGTCTAGCT.18	720
TTCTCTCTCGCTGATA.15	1074		TTGCTGCTCCGTGACG.13	730
TAGGAGGTCCGGTAGC.15	1080		TTTGTTGTCCATGAGT.7	926
TTGTTCAAGATAACGT.18	903		TTGTGTTCAGTAGAGC.15	1078
CTACCCAAGGAGGCAG.18	854		TTTGACTCAAGGATGC.18	680
CAATACGCAACTGCTA.15	1050		TTTATGCAGCGGACAT.18	834
CCTACGTGTACTCGCG.15	840		TTCTAACCAGCCGGTT.18	706
TGCAGGCGTGTCCTAA.18	773		TTCTAGTAGCGCGTTC.7	862
CGCATGGAGTACTCGT.15	1193		TTGTGGAGTCCTTAAG.7	1021
AATCACGTCCGTGGTG.15	1176		TTTGATCGTGCCTATA.7	800
TGGATGTGTTCCTAGA.15	1148		TTTCGATCAGAGGGTT.7	820
AATCGACTCCTCACTG.9	1191		TTCTGTAGTCGTGCCA.7	736
AAAGGATTCATTCATC.18	1023		TTCTAGTAGCTAAATG.18	832
TCCAGAACAACAAGAT.18	800		TTGGTTTAGCATATGA.5	952
TTCCGTGGTACAGAAT.17	1392		TTTGGTTGTATTCCGA.15	936
CCAAGCGAGACCAAGC.15	1408		TTGGTTTCACCAATTG.18	778
TAACACGCACCATAAC.15	1055		TTGTGTTTCGGAAACG.8	942
AAGTACCGTATCCCAA.17	1049		TTTACTGTCGCGTGAC.18	869
AACCCAAGTCCAGGTC.10	829		TTTGGAGAGTATTCCG.18	1147
TTCACGCCAGCCCAGT.4	947		TTTAGTCGTCGGAACA.7	1101
CCTATCGTCACTCCGT.4	684		TTTAGTCAGTAATCCC.7	1124
GGCAGTCGTCCACATA.4	781		TTCTAACAGCTGGTGA.7	1159
AGTCAACGTGGTAACG.15	825		TTCTTGATCAAATGAG.18	878
AGGCTGCTCCTAACAG.17	1018		TTTCACACAAGCACCC.7	957
ATGGATCGTGGATCGA.17	1005		TTGCGTCTCGCCGAGT.18	840
GGAGCAACAAGCCATT.8	949		TTTAGTCCAAGTGGGT.5	918
ACCAACACAAGCGCAA.8	970		TTTGATCAGTCTGGTT.18	1003
TCGGGCATCTTCTAAC.8	865		TTTGGTTGTTCGGTCG.13	917
TACATTCGTCCCTGTT.17	1324		TTGTTTGTCTACGGTA.8	1065
GTTACGACACCCAATA.13	1065		TTTCAGTAGCATTGAA.18	1051
CCCTCAAAGCACACCC.17	1470		TTTCACAAGAACGTGC.9	1154
CAACAACTCATCGCCT.15	1119		TTGTGGAAGAACCGCA.7	1217
AGACAGGGTCCTCATC.17	1314		TTGGTTTAGGTTAGTA.2	1079
TCGGGTGAGAGTGGCT.15	2152		TTCTTCCAGTAACAGT.7	1249
TTTATGCGTTAAACAG.17	2202		TTTACCATCGGCGATC.18	901
TTGGATGTCAAGCCAT.15	800		TTGCATTCAAGGGTCA.18	915
AGTCACATCCGTCACT.15	976		TTCTAACGTCAATGGG.3	1143
CTCAATTCATAAGATG.15	1059		TTTCATGCAAGCAGGT.18	1395
ACTGTCCTCGCCGAGT.15	1193		TTGTTCATCCTATGGA.18	1171
CTTCTAAGTTCTGACA.15	1248		TTGACCCCAAGAGAGA.15	1149
CATCGGGTCCCAATAG.15	1208		TTTCACAAGAAGTCTA.7	1247
GGAGATGCATAGATGA.15	1425		TTGGGATTCTGCGATA.18	1499
CACCAAACACAGCGCT.14	987		TTGTTTGCAGGAGGAG.13	1214
CTGCTCATCAAGCTGT.15	1055		TTGTGTTAGGCACGAT.7	1083
GGATGTTGTTCTCTCG.15	985		TTTAGTCAGACTCGAG.8	1240
CTTCCTTCAGCTCTGG.14	1070		TTTGACTGTACGTGTT.18	1285
GTTCGCTAGACTTGTC.15	993		TTGTTGTCAAAGTATG.7	1090
ACCATTTCATTGGGAG.15	1956		TTGGTTTAGGTGCCTC.7	1052
GCAGCCATCAGTGCGC.16	1451		TTGAACGTCCTGGCTT.18	1468
TTTACCAGTACGGGAT.14	1701		TTTCGATCACAAGCCC.7	1172
AAAGGGCTCCCAGTGG.14	1301		TTTACGTAGACCTCCG.2	973
TTCCAATAGCTAGTTC.14	1629		TTGCTGCCACATCCCT.18	1236
ACCACAAAGTCCCGGT.1	1753		TTTATGCCAAGTGGAC.13	970
CGTTGGGTCTGTGCTC.1	1487		TTGGGCGAGCGGTAGT.7	1265
GTCACTCCATCATCTT.1	1355		TTGTTCACATGAATCC.18	1254
AATCGACCACGGTGAA.1	1265		TTTCAGTAGTACCATC.12	1226
ACCTACCAGAGAGCAA.1	1559		TTGCTGCTCTAGACAC.10	1338
CCTTCAGCATATCGGT.1	1611		TTCTTGACAAACGTGG.16	1186
CTCAAGATCTTCGACC.1	1225		TTGTTCACACACGGAA.7	1139
TCTATACGTGGCCACT.1	1235		TTTCATGTCGGAATGG.15	880
CTCACTGCACGTACTA.1	1541		TTGGGTACAAACGAGC.7	810
GTTACGAAGTAGGATT.1	1540		TTGAGTGGTTAAGCAA.15	1007
AAAGTGACAGCTGTCG.1	2111		TTTGGTTAGCTTGTGT.7	1059
GGGAGATAGAGTGTGC.1	2002		TTTCAGTGTCTCAGGC.18	1309
TAACACGAGGGAACAA.1	1593		TTCTTGAGTTGGAGGT.18	1049
GTGTTCCCACGACAGA.1	1597		TTTGGAGAGGAAGTAG.7	1022
TATTTCGCAGAGTGAC.1	1730		TTGCATTGTTTGGAAA.7	862
CTGGTCTGTCTACAGT.1	1601		TTTCAGTGTCGAACGA.18	1488
TGCAGGCGTATTTCTC.1	1596		TTGACCCAGCACCGTC.18	1377
CAACGGCAGTCTCCTC.1	2013		TTGTGTTAGACATAAC.15	1584
GTAACACAGAGAGGGC.1	2104		TTGTGGATCGGACAAG.7	1444
AAAGAACGTAACGTTC.1	1691		TTTGACTTCGAGTCCG.18	1539
TCATTACCAGTTGAAA.1	1997		TTCTAGTGTAGCTTTG.2	1406
CTGCGAGTCCTGCCAT.1	1969		TTTCAGTTCTTCCTAA.7	1174
TGCAGTACACGAGAAC.1	2173		TTTACGTCAGTCGGTC.7	1400
CATGCCTGTTAGCTAC.1	1612		TTTAGTCGTCGCCTAG.12	1459
CACCGTTGTACAAACA.1	1831		TTTGATCTCATCAGTG.8	1412
GATCAGTTCGCGGACT.1	1955		TTGCTGCTCTATCGTT.8	1326
CTCAACCCACTTGAAC.1	1053		TTCTAGTCACTGGAAG.18	1195
GGTTAACTCACTCCGT.1	1651		TTGAACGGTGATGTAA.15	1134
GAAGAATAGAGTTGCG.1	1850		TTCTTGAAGGTACCTT.7	1210
AGTACCACAGCCTATA.1	2222		TTGCGTCGTCCTACGG.18	1379
CAACAGTCATATTCGG.1	1449		TTTGGTTCACTATCGA.15	1029
TCAAGTGGTTGCCTAA.1	1728		TTGTTGTAGATGCAGC.7	1017
GTCATGACATGGAACG.1	1536		TTTCCTCTCTAGCATG.7	1260
TGGAGGAAGGACGGAG.1	1531		TTCTTGACATAATGAG.2	1264
ACCTGTCGTCCAATCA.1	1218		TTTGTTGGTGGAGGTT.7	1682
ACTGTCCTCCCTCGAT.1	1186		TTCTTGATCGGCTGAC.15	1303
TATCTTGTCTGATTCT.1	1519		TTTGATCCAATCAAGA.2	1112
TGGGATTGTGGCTACC.1	1430		TTTGGAGGTGATGGCA.15	1352
TTCCGGTTCAAGATAG.1	2011		TTGCCTGTCGTAGGGA.7	787
GAGCCTGCAAAGCACG.1	1936		TTGCATTCAGGAATCG.7	1051
GTTTACTGTTCTAAGC.1	1725		TTTCCTCCATCGAAGG.7	1333
CCGGTGATCAGCAATC.1	1543		TTTGTTGCAAGTCGTT.7	1441
CTGCCTAGTGGCTGAA.1	1799		TTCTCTCGTGATAGAT.18	971
TCATATCTCACCCTGT.1	1485		TTCTGTAGTTGAGGAC.5	930
CACCAAAAGCCGCACT.1	1543		TTTGGAGGTTCCACAA.9	718
AAGCGAGGTCCAGAAG.1	1524		TTGAGTGTCTCATTAC.3	880
TGGGCTGGTCCACGCA.1	1680		TTTACGTTCACCTCTG.12	1263
CGATGGCTCACTGAAC.1	1219		TTGCGTCTCAGACCCG.5	1454
CTGCCATGTGTTGAGG.1	1177		TTGATGGCAAGTCCAT.7	1219
GCATGATCACTCCGAG.1	2028		TTGTTGTGTTGTGGAG.5	1018
TGAACGTGTATGACAA.1	1976		TTGTTTGGTTGGCTAT.16	1268
TAGATCGTCAGTGTGT.1	1969		TTGAGTGCATTCAGCA.18	891
CCTACGTCACTAGGTT.1	1919		TTGGATGAGGCACTCC.7	987
GTGGGAAAGATCACCT.1	1753		TTGTTGTTCGCTGATA.18	1081
TAAGCACCATAATCCG.10	2005		TTTCATGTCAACGTGT.18	953
TCGCAGGAGTTATGGA.10	2118		TTGACCCAGTTGTCAC.18	858
GCTTTCGTCGTTCTGC.10	1617		TTGGATGTCATCGCTC.18	956
TTACAGGAGCTACGTT.8	1533		TTCTAGTTCTGACGCG.5	934
GGTCACGTCTCTATAC.10	1665		TTCTTCCCAGTAGAGC.7	1118
TATTGCTGTTGCCGCA.1	2262		TTTGACTTCGCCTATC.5	1199
CGAGTTATCCATCCGT.1	1233		TTTCACATCTTAGGAC.2	1475
TTATTGCTCCGTAGTA.1	1575		TTGGGTATCTGCGATA.8	1381
AACAGGGTCTCGACCT.1	1670		TTTGGTTCACAAATAG.7	1213
TATTCCACAATTGAGA.1	1531		TTCTGTACACAGTATC.5	1285
TGCACGGTCGTCAAAC.1	1611		TTCTAGTTCGGCGATC.2	1557
GGGAAGTTCGAGATAA.1	2223		TTGTGGATCACTTGGA.2	1411
TTGCGTCTCTTCCGTG.1	1850		TTGCGTCCATAGCTGT.2	1285
GAGTGTTGTGTTGATC.1	2482		TTGCCTGGTATTTCCT.11	1437
ATAGAGACATCAACCA.1	2179		TTCTAACCAGCCGGTT.2	1151
AGGAGGTGTTTCGGCG.1	1547		TTGGTTTAGAGTGTTA.18	1186
ATCACGAAGATCGCCC.1	1384		TTTGGTTAGATGCTGG.11	1398
ACGGTTACAACTCGAT.1	1778		TTGGGCGGTATGACAA.2	1805
GCCAACGTCACTTATC.1	2279		TTCTGTACACGTTCGG.3	1400
AGGCTGCTCCCTGGTT.14	1680		TTGCCTGAGTCTTCCC.2	1265
TTCCTAAGTTGGTGTT.14	1297		TTGACCCGTGGAGGTT.18	1640
AAAGTGAAGGGCAACT.14	887		TTCTAGTAGCTCCGAC.11	1587
CAACAGTGTGATTAGA.14	1024		TTTACTGCAACGATTC.18	1329
GAAGGGTTCTGGAAGG.14	1837		TTTACGTGTACCTAAC.18	1260
AACCTTTGTTCTATCT.14	1435		TTGGGATTCCAACCAA.9	1270
ACGTAACGTGCGGTAA.14	1238		TTTGTTGAGTTTGAGA.6	1430
CGCATAAAGTGCACAG.14	1330		TTTGATCGTTTGTTGG.18	1191
TGTGGCGCAGTTGGTT.14	1522		TTTACTGCAAGTCGTT.2	1459
GTCACGGAGCGACAGT.14	1378		TTTGGAGAGGGAACAA.7	1245
TCCTCGATCGTGGAAG.14	1290		TTGCATTAGACGTCGA.2	1215
AGTGTTGTCAGGAAGC.14	873		TTTCGATAGGAGAATG.13	952
GTTACAGCAGTCAGCC.14	977		TTCTTGATCCATCGTC.8	884
CCAATGACACGTACTA.14	1219		TTTCCTCTCTCTTGCG.18	926
ATGGGAGTCTATCCAT.14	758		TTTGATCAGTGTACAA.7	1042
GCGTTTCCAACAAAGT.14	1135		TTCTCTCCACCCAAGC.7	1201
TTGCCTGAGTCTCGTA.14	1487		TTGCCTGAGATCCGAG.7	1210
TCTGTCGTCAAGTGGG.14	1151		TTGACCCTCTGACGCG.2	1205
TTATTGCGTAGTCTGT.14	1081		TTTATGCGTCTACGTA.13	980
ACTCTCGGTCCACACG.14	1199		TTGCATTTCTTCCGTG.9	1008
ACCCAAACAACTTGCA.14	715		TTTGGTTCACCAGTTA.18	935
AGTGTTGGTGATCATC.14	1058		TTTCACATCCAATCTT.18	1001
CGGACACCACCCAATA.14	1009		TTGGGTACAGCCCAGT.13	1375
CTCCCTCAGCGCTTCG.14	1024		TTGACCCGTCGCTGCA.6	1254
TGTGGCGGTAATTGGA.14	1212		TTGCCTGAGTCAGCCC.18	1246
GTCCACTCACCGGTCA.14	1203		TTGCCTGTCTGGCCTT.8	1498
TCACGCTGTGCGAGTA.14	1284		TTTCCTCCAACGGCTC.13	1431
AAACGAAGTACAGTAA.14	1728		TTGCTGCCACAACGTT.18	1060
GTTCGCTGTTCTCCCA.14	1116		TTTGGTTAGATCACCT.15	1010
ACACCAAAGTTCCTGA.14	1321		TTTGGAGAGCTGACCC.8	1125
ACGGTCGAGCGGACAT.14	1671		TTTCACAAGGAGTACC.18	958
AGCGCCATCTCTAGGA.14	1290		TTCTAACAGGGAGGCA.13	870
CTGTGAACACATGACT.14	1066		TTGTTGTTCCTACACC.18	1080
TAGACTGGTGACACAG.14	1146		TTTGATCGTAGGTTTC.8	1128
GTCAGCGCACCTGCTT.14	779		TTGCGTCCATCCTCAC.18	1201
GTCCACTTCTAGATCG.14	1030		TTGCTGCGTTCGGCGT.13	1242
TTAGGGTTCACTGTCC.14	1668		TTCTCTCGTGGTTTGT.14	1336
TCCTCCCAGGTTGAGC.14	1940		TTTACTGAGGGCCAAT.18	771
TGTGAGTTCTTTCAGT.14	1555		TTGTTGTCACTGGAAG.13	762
ATAGAGAAGGTGATCG.14	1909		TTTCCTCAGACCTCCG.7	894
AAGTACCTCGCCTTGT.14	1264		TTGAGTGCAATCGAAA.18	882
GGTGATTCATTGTAGC.14	1391		TTTGGTTGTCAACGCC.7	928
AGGGTGACACGGGCTT.14	1141		TTGTGTTGTGGATTTC.18	1078
GCCCAGAGTGATGGCA.14	1202		TTGTTTGGTATCAAGA.8	959
TCTAACTCAGCTATTG.14	1169		TTGATGGGTGGGTCAA.7	805
CTGTCGTCACTTGAGT.14	1469		TTGTTGTCAGCCGTTG.18	885
TAGCACAAGTGCTACT.14	1161		TTTCACAAGCCGTTAT.9	779
TCTTTGAAGCTGAAAT.14	893		TTCTTCCAGGTTGCCC.7	949
CAAGAGGAGATTACCC.14	1177		TTGCTGCCAGCAGACA.18	1482
GCCATTCCAGTGCGCT.14	1063		TTCTGTAAGTTTGAGA.8	1567
TCCGATCTCTTGGAAC.14	1300		TTGTGGATCTGAACGT.2	1392
TAGATCGTCCATTCGC.14	1251		TTGCGTCTCCCATTCG.2	1711
CACTGTCCACTGTCGG.14	1343		TTGCGTCCAAATGGAT.11	1706
TCAAGCATCGCAAGAG.14	1113		TTCTCTCGTTACGGAG.11	1714
AGATGAAAGGTTTACC.14	1301		TTCTTGAAGGAGATAG.13	1206
GACCGTGGTACTGCGC.14	1225		TTTCGATCACGACGAA.5	1221
TCATACTAGGCGTTGA.14	1241		TTGGATGAGGAGGTTC.18	1184
TGGAGAGAGTAGCTCT.14	1407		TTGTTTGCATTGACAC.18	1134
GTAGCTACACAGTACT.14	1415		TTGGTTTCACAGTATC.13	960
TCCTTTCGTATCGTTG.14	968		TTGTTCAAGGCTAACG.7	1560
TGAATGCCAGTCAGTT.14	1205		TTTGATCAGTAGTCAA.17	1367
GTATTTCAGAGGCGTT.1	2540		TTGGGTACAAGTGATA.7	1405
GCTCAAAGTCCCGCAA.14	2045		TTTACGTGTCCTATAG.2	1233
GTGGGAACATGCCGGT.14	2672		TTGCCTGAGCACACCC.2	1221
GAAGTAACAAGATTGA.14	1637		TTGGGCGTCTTACACT.2	1543
GGGTTATAGCCTCATA.14	1759		TTTCCTCTCAAGTAAG.2	1693
AACAACCGTCCAGCGT.14	1624		TTTCATGGTACTGTTG.3	1719
ATTCGTTGTCTGTGAT.14	1549		TTTAGTCGTCCGACGT.2	1868
CGGAACCAGTTTCAGC.14	1907		TTGTGTTCACGACCTG.2	1645
GGTTAACGTCAGTCCG.14	1780		TTGTTTGAGTCCCAAT.11	1853
GTTGAACGTTCGCGTG.14	1702		TTTGACTGTTGACGGA.7	1926
CATGAGTGTTCGTAAC.14	2142		TTTCGATTCATCGCCT.2	1963
CATTGTTAGGGAGTTC.14	1980		TTTGGTTAGACTTAAG.3	1926
CCACACTCAGCAGTGA.14	2087		TTTCATGGTCCGTTTC.3	1999
CGAAGGACACAATGCT.14	1732		TTGTTCACACGCCACA.2	2348
TGTTGGACATTCTGTT.14	1890		TTTATGCGTTATGTGC.3	2062
GACTGATAGGGAGTGG.14	1507		TTGTGGACACTTGAGT.2	2163
CTACCTGTCCAACTAG.14	1391		TTGTGTTGTCAAGGCA.2	2751
GATAGCTCACCTGCGA.14	1206		TTGTGGAAGTATTGCC.3	1743
AGTGTTGTCAGACATC.1	1319		TTGGGTAAGGGCCAAT.3	1688
GTGCAGCTCCTTTGAT.14	1296		TTGTTTGTCGACATCA.3	1935
TTCTCTCGTGCCTAAT.14	1709		TTTGGAGGTCGAATGG.2	1447
GCTGAATTCTCCACTG.14	863		TTGGTTTTCATCTCTA.2	1644
TCCTTCTGTCCGAAGA.16	1117		TTGGATGTCCGCACTT.8	1448
ACAGGGATCTACCAGA.14	1911		TTTACGTGTCCGGCAT.5	1421
CCGTGAGGTCGGCACT.14	2257		TTGGGATCAACACAGG.6	1719
TTCTTGATCACTGGGC.8	1435		TTGTTCACACCAGCGT.2	1865
GGGTGTCAGATGGCGT.10	1153		TTTGACTTCGAGTCTA.2	2196
CTACCCAAGGGCGAAG.15	1165		TTGTGGATCTAACGCA.6	1773
CCATAAGCAACCAGAG.17	1254		TTGTGTTTCTGGCCAG.2	1425
CTGATCCGTCCTGGTG.14	833		TTTGATCCAAATCGGG.2	1802
CCAATGACACGGTGAA.15	825		TTTCAGTAGCGATGCA.6	2116
TCTCTGGAGAAGCTCG.14	1929		TTGCCTGCAAGATCCT.2	1535
GCCCAGAAGACAGCTG.14	1830		TTTCATGAGGCTCTAT.1	1523
CAGGCCAGTGAGCAGT.14	1760		TTTGACTAGCTACAAA.2	1471
TGAGGTTAGACGCCCT.14	1843		TTTGATCAGAGTTCGG.17	1741
CACGTTCCATGTTCAG.14	1902		TTGGGCGCAAGACCTT.10	1333
ACTGTCCGTAAGCAAT.14	1860		TTGCATTTCTGGCCTT.5	1622
ACCCTCATCCCGTTCA.14	1420		TTTCATGTCCGCCTAT.2	1524
ATGGAGGCAGATTAAG.14	1389		TTTCCTCCATTGCTTT.13	1794
GTGCTTCTCGCTTGCT.14	1060		TTTCACAGTTGTACGT.11	1277
TCAAGTGAGTCAGCGA.14	1208		TTGCGTCCACAGCTGC.2	1499
GTGTAACCAAATAAGC.14	1437		TTTACGTCACTTCTCG.3	962
TTGACCCAGGAGTATT.14	1426		TTTACCAAGTATAGAC.3	814
TATGTTCCACCTCTAC.14	1119		TTGGGTAAGCAATAGT.2	1023
TCAAGTGCAAGAGTGC.14	1400		TTTGGAGCACTTCTCG.13	1104
TCCTCGAAGCGCACAA.14	1016		TTGGGCGCACCTCGTT.3	1215
TCCACCACAATTGCTG.14	1231		TTGGTTTAGTTTCGGT.2	1092
CCGGTGAGTCCTGGGT.14	1299		TTGCTGCAGCGTATAA.6	966
TCGGTCTTCATGCATG.14	1146		TTTAGTCAGTAAGCAT.3	1178
GTAACCAGTGTATTCG.14	470		TTTATGCTCCTTCTGG.7	1459
TATATCCAGATTGATG.14	569		TTGGGTACAGCAGACA.2	1379
AAAGGATAGTGTTCAC.14	1619		TTGTTTGAGGAGCTGT.5	1613
AGACACTGTGTGCTTA.14	1214		TTGGGTATCTAGCCAA.7	1480
CAAGAGGCAACGGTAG.14	1337		TTTCATGAGTCACTGT.2	1308
TAGTGCATCTCTGCCA.14	1346		TTTCAGTGTACACTCA.16	1639
AGAGAGCTCTGCTCTG.14	1494		TTTCGATGTACACTCA.2	1473
GGTTAACAGTTGTCAC.14	1820		TTGTGTTAGTTTCAGC.2	1166
ATCCATTAGTATAACG.14	1535		TTTACCAAGCTTGTTG.7	798
GGTGTTAGTATGACAA.14	1561		TTGTTGTAGCACGATG.2	1022
TGCGATAAGTTGGCTT.14	1630		TTTGTTGCAGTCAGTT.4	1059
CCAATGATCGAGTACT.14	1609		TTGTTCATCTAGTGTG.9	851
GTATTGGAGTGTTGAA.14	1594		TTGGGATCAGACAATA.7	1025
CGCATAAGTACCCGAC.14	1753		TTTATGCTCGCCGATG.7	1343
ACGCACGTCGAGCCAC.14	1714		TTGGTTTCAGCGGATA.13	996
ACTTTGTGTCCGACGT.14	1564		TTTACGTTCGTCGATA.9	1221
TTAGGCAGTCCATAGT.14	1861		TTGTTTGGTTTGCAGT.14	1633
ATCCCTGCATAGGTAA.15	1308		TTGCGTCAGATGTTGA.2	1459
TCGATTTCAGTCGCTG.11	1032		TTGTTGTCACCAAAGG.7	1313
GAATCACTCCCAGTGG.14	1104		TTTACCAAGAGGCGGA.3	1373
CGGTCAGAGATGGCGT.14	2073		TTTCATGTCAGAGCAG.2	1441
CTCGAGGCACAGCTGC.14	2391		TTGCGTCAGACGATAT.3	1275
AAGTGAAGTGACCGTC.14	2142		TTTGGAGAGGCGTTGA.2	1540
GGGTGTCCACAGTCCG.14	1750		TTGTTTGTCACCCTCA.7	1291
ACTGTGAAGAATTCAG.14	1454		TTGGTTTGTGCGACAA.2	1213
TGACCCTGTTTGTGGT.14	1780		TTTCAGTTCAAGTCGT.2	1001
ATAGACCGTAATGATG.14	1386		TTGTTTGAGGTCGTAG.2	996
TGGGCGTGTGGTACAG.14	1363		TTGCGTCCACACACGC.3	903
CCCATTGCATCGTGGC.14	1304		TTTGGTTAGCCATATC.2	997
GTAGTACAGAAGCCTG.14	1641		TTGCGTCCAGAGTGTG.2	1284
TTGGGCGCAGACCTAT.14	1712		TTGTGTTAGGTCGCCT.5	1994
CAGTTCCGTTCCTAGA.14	1145		TTGTGTTTCGTCCATC.3	1807
CGTGATAAGCCTTGAT.14	1598		TTTGGTTTCGAGTTGT.16	1885
GCGGAAATCCTATTTG.14	1585		TTGGGCGAGCTCGAAG.12	1899
TAGCACAAGATGAACT.14	2302		TTTCACATCGGCAGTC.12	1346
ACACTGAAGGCTGGAT.14	1703		TTTCCTCTCGAGCACC.11	1341
GTATTGGCAATGTGGG.14	1490		TTTGACTTCGGTCGAC.11	1735
ACTGCAAGTCCTCCTA.14	1635		TTTAGTCCAATCTCGA.12	2010
TTCATTGCAGCAGTGA.14	1527		TTGGATGTCGAGTGAG.11	1543
CTGAGGCGTGCATGTT.14	1967		TTGCCTGTCAGCACCG.3	1475
GGCGTCATCGGACAAG.14	1218		TTGGGTAAGGGCAAGG.3	1504
AGTGACTTCAGGGATG.15	1609		TTTACCAAGGGCTGAT.11	1330
GGTAACTTCACAAGGG.14	1741		TTGTTGTGTGTTATCG.11	1476
ACTGATGCAGGATCTT.14	1516		TTTGACTTCGCAATGT.11	1516
TTATTGCTCAGGTAAA.14	1649		TTGTGGAGTAGCCCTG.12	1138
CATAGACTCCACTTTA.5	3167		TTGTGTTCAATGCTCA.7	883
ATCCGTCCACGCTTAA.5	1698		TTTGTTGGTAGTCGTT.11	1069
GCTTCACGTGCCTTTC.5	1582		TTTGGTTCAGAGTAAT.5	1287
CATCCGTTCTTACCGC.5	813		TTTGATCGTAGGTCAG.11	1387
CCAATTTTCAACCCGG.5	1262		TTGGGATTCCTTCGAC.11	1607
CGTGTCTTCTGGAAGG.5	1245		TTTCCTCTCGTGCACG.15	1565
GTAGCTAGTTCTTCAT.5	1328		TTGTGTTCAAGAGTGC.11	1794
CTCATTAGTCAGATTC.5	2328		TTTACGTCAATTAGGA.11	1630
AATAGAGAGCAGAAAG.5	1237		TTGGATGGTTTCGTAG.5	1525
TCCATCGCAGGCAATG.5	2097		TTTCAGTCAACTTCTT.12	2161
ATTCAGGTCAGCGCAC.5	1426		TTGCGTCAGAGCCGTA.5	1936
GTGTGGCAGCGATTCT.5	905		TTGCCTGCAATCAAGA.12	2244
AGATGAATCTGCTAGA.5	1576		TTTCATGCAAAGACGC.12	1843
GGTGGCTTCAAAGCCT.5	1651		TTGCTGCTCCATTGCC.5	1452
TCAGCCTCACGAGAAC.5	1624		TTGTGTTAGTGGTCAG.10	1858
GATGGAGAGTGAATAC.5	1933		TTTGATCGTTTGGGTT.3	2283
TAATCTCTCCATAGGT.5	1430		TTTGGAGGTTGTAAAG.4	1277
CCCATTGCACTCACTC.5	1352		TTGTTTGGTTGGACTT.2	1496
CCTCTCCCAGACTCTA.5	774		TTTGGAGTCGGATAAA.11	1426
TCCATGCTCTCGTCAC.5	2215		TTGGGCGTCGGAGTAG.5	1317
TGTAGACTCATATGGC.5	2603		TTGTTCATCACCGACG.10	1698
AAGGTAAGTGTATTGC.5	2938		TTGGTTTGTGTTAACC.2	1538
ACTGTGATCCAATCTT.5	2595		TTTATGCGTTCAAGTC.2	1355
GACCCTTGTCCACACG.5	2138		TTGGGATCATTCACAG.2	1491
GGGAGATCAACCGTAT.5	2649		TTGTGGACAATGCAAA.4	1367
AGGGCTCTCGGCCAAC.5	1798		TTGCGTCAGAAGCGCT.4	1426
TCGCACTGTAGACTGG.5	2010		TTGGGCGTCATTCGGA.16	1261
TTTGTTGAGAAGTATC.5	2619		TTGTGTTGTATCGCTA.3	1104
CTCCATGTCGATTGAC.5	1856		TTTGACTAGTCGAATA.14	1203
TCCCAGTTCGCAGTGC.5	2698		TTGGATGCACCAAAGG.6	1079
CGATCGGAGTTGCCTA.5	2863		TTTACGTTCGAGTGAG.2	1845
TTTATGCCACGCACCA.5	2753		TTTGTTGTCATGTCAG.11	1290
CGAGGCTCAACTCATG.5	2665		TTTCACATCGCCAGTG.5	1429
CTTTCAAAGCCAACCC.5	2606		TTTCGATGTACTGCGC.11	1315
GCATCTCTCGAAGGAC.5	2647		TTGGATGTCGGCCCAA.6	1239
CGCATAAGTGTCCTAA.5	3210		TTTACTGCAACCGATT.11	1444
GAAGCGATCTCCCATG.5	2567		TTTCCTCTCGTACCTC.7	1410
CAGTTAGTCATCACAG.5	2351		TTTAGTCAGGAAGAAC.8	1381
GATCAGTTCGCTTGAA.5	1793		TTTCCTCGTCCCTCAT.7	1348
TTTGTTGGTGCGGCTT.5	2493		TTTCGATCATCCGATA.2	1520
CGGAGAATCTGCCTGT.5	2471		TTGTTGTGTAGTTACC.7	1209
GTTCCGTGTTGTCTAG.5	2068		TTGTGTTTCTCCGCAT.2	1215
AAGTACCCAATACGCT.5	1730		TTGGATGGTTATAGCC.2	1208
GGCGTCACACGACAGA.5	2108		TTGTGGACATGGAGAC.14	1052
TCATTTGTCTCGCCTA.5	3122		TTGGGCGCAACCAGAG.7	1275
CTACAGAGTGTAACGG.5	2557		TTGTGTTTCGCGGTAC.6	1455
CTACAGATCTATTCGT.5	3132		TTTGATCGTAATGATG.2	1625
TTCAGGATCAGCGCGT.5	2097		TTGTGTTTCGAGCCTG.10	1364
ATCGGCGCACGCGTCA.5	1996		TTTACCAGTATGGTTC.9	1427
GACTCAAGTACAGAAT.5	2280		TTGCGTCCAAATCGTC.6	1365
AACCTGAGTTGGACCC.5	1805		TTTGGAGAGCCTCTTC.5	1449
CTATCTACACCTTCGT.5	2179		TTGTGTTGTCGCATCG.3	1988
GGATGTTCATGTACGT.5	2170		TTTCGATCAGCTATTG.12	1819
AGGGTCCGTTGTTTGG.5	1391		TTTGGTTGTCTTGAAC.2	1920
CTGGTCTCACGCGCTA.5	1232		TTTCCTCTCGATCCAA.12	2016
AAGAACAGTCGGAACA.5	2479		TTGTTTGAGGGATCTG.7	1766
GGAGGATAGCGAGAAA.5	3001		TTTGTTGGTATCGCGC.2	1832
TATCTTGCACGTGTGC.5	2434		TTTCATGCAAAGCGTG.2	1583
AGGCATTCATTACGGT.5	2288		TTGTGTTGTAGACGTG.2	1530
TCTTAGTTCATATGGC.5	2263		TTGCCTGCAACATACC.2	1651
AGCGATTGTCTTTCTA.5	1961		TTTCCTCCAGATCCTA.18	1280
CGGGTGTAGGTACTGG.5	1852		TTGGATGGTATGAAGT.6	1243
ATTATCCGTAGCACAG.5	1441		TTGCGTCCAGTATTCG.14	1196
CATTCCGTCAAGATAG.5	1848		TTTACTGCAGCTGTCG.12	1192
CTATAGGAGATTAGCA.5	1473		TTGTGTTAGTCCCGGT.18	1340
AGGTTGTAGGAGAGTA.5	1420		TTTCACAAGGAACGAA.16	1466
GGAGATGGTTGACTAC.5	1312		TTGGGCGGTGGACAGT.10	1817
GTAATCGTCGAGAATA.5	2717		TTGTGTTGTCTCTCTG.10	1941
AGATGAATCTGCTCTG.5	2004		TTGCATTTCTAGGCCG.2	1697
ATTGGGTCACCTGCGA.5	2145		TTGGGATCATCCCACT.14	1232
CTGGACGCAATAGGGC.5	1778		TTTACCACAAGAGATT.12	1221
TCGGATAGTATACGGG.5	2410		TTTCAGTGTGGCACTC.6	1537
TTAGGGTCATAGGCGA.5	2187		TTGCTGCAGCACCAGA.11	1010
AATGCCAGTGAGTAAT.5	1767		TTTATGCCACGACTAT.4	1190
GTGGCGTGTGGCCACT.5	1840		TTTCATGTCTCTCAAT.10	1506
TGGCGTGGTACCTAGT.5	1739		TTTCACATCGTCCTCA.6	1716
ACTATTCAGCTGAGTG.5	1489		TTGTTTGCAGTGGGTA.6	1638
CCCATTGAGTGAGCCA.5	1230		TTGCGTCTCCACTGAA.14	1786
GACCGTGTCGAGGCAA.5	1532		TTTGACTGTGAGACGT.8	1588
TGCGATAAGGGCATGT.5	1778		TTTGGTTCAGGTTTAC.5	1468
TAACACGGTTCGTACA.5	1610		TTGGATGCAGCTCTGG.18	986
TGATTTCCAAGCTGCC.5	1763		TTTACCACATCGAACT.1	1386
ACACCAAAGAGCAGAA.5	2233		TTTAGTCGTCGCCACA.7	1324
GGAGGATCACAGAGCA.5	2322		TTTGGAGCACCTTCGT.10	1382
AACAACCTCTTGGCTC.5	2248		TTGCCTGAGTATGAGT.6	1403
AGCCAATCAGGACGAT.5	1787		TTGGATGCAAAGGTTA.10	971
CATTGTTGTGCTCTCT.5	1961		TTGCGTCCACCCTAGG.7	946
CGGCAGTCAATACCCA.5	2575		TTTCGATAGTAAACGT.2	982
ACCTACCTCATGTCAG.5	1825		TTTACCACACATTCGA.7	1347
GTCCCATCATTGCAAC.5	2032		TTGCTGCCAGTATGAA.15	1756
AATCGTGAGCTGAGCA.5	2434		TTTGTTGAGGTGAGCT.12	1604
TTCATTGCAAGATTGA.5	1983		TTTAGTCAGAGTATAC.18	1342
TCTCACGCAAATTAGG.5	2801		TTGGATGGTTCGGGTC.7	1362
CACGTTCCAATTGAAG.5	2743		TTTCACAAGGCTGGAT.18	1516
TTGCTGCAGTAAATGC.5	2757		TTGTTCATCGCGATCG.4	1443
AAGAACAAGTGCGCTC.5	2534		TTTCGATTCCCAAGCG.2	1340
GATGCTACACCTGTCT.5	2265		TTGTGTTTCTTCCTAA.12	1499
TGCACGGAGTTACTCG.5	2125		TTTCGATGTTCCAAAC.18	1043
ACAACCAGTCAAGGCA.5	2063		TTTGACTCAGACCAGA.3	1235
TGCTTGCCATGGCGCT.5	2163		TTTACGTAGGGACCAT.16	1408
GTGGGAACACCAGTTA.5	2218		TTGTTTGAGTGAACAT.2	2033
GGGTAGATCAATGCAC.5	1943		TTGTTGTGTACAATAG.1	1749
TTGCCTGAGTATGAAC.5	2461		TTTACTGGTTGGAGAC.3	2163
CTCCCAATCCAGTGTA.5	3313		TTGCCTGGTCTGCAAT.12	984
GCACGTGCAATCCTTT.5	3494		TTGGGATGTATCTCTT.7	1040
CTGTATTTCCGCTAGG.5	2740		TTGGGCGAGTAGTCTC.18	981
CATGCAACAACCGCCA.5	2329		TTGGTTTGTAGTCGGA.9	736
AACGTCAAGGTAGTAT.5	2971		TTGTTTGAGATGCCGA.8	1165
TCGAAGTTCACCTGTC.5	2791		TTTACTGTCACCTCTG.18	710
AGTCTCCTCTAGAACC.5	2659		TTGCTGCCACGGGCTT.9	926
ATAGGCTTCACCCATC.5	3010		TTTAGTCCAGGACGAT.18	1014
CCACGTTCAGCCTTCT.5	3341		TTGCATTTCTCCTGCA.17	991
CGGAACCAGTCGAAGC.5	2631		TTTGATCTCAGCTAGT.9	1077
CTGCCATTCTCCTGAC.5	2305		TTTCACAGTCGTGCCA.9	1038
TCCTTTCTCCTACCAC.5	2656		TTTAGTCCAGCGAACA.18	1120
ACTGTCCTCCAACTGA.5	2268		TTGTGGATCCACGAAT.2	1058
CGTGAATTCTATCACT.5	1978		TTGTGGATCCATCGTC.16	1082
TTTCAGTGTAACACCT.5	3171		TTTATGCAGTAATTGG.15	1008
TCCGTGTGTGTCCAAT.5	997		TTGTGTTTCCGATAGT.7	1015
AGGCATTCAGCACCCA.5	1562		TTGGGATTCGGAACTT.18	1020
CCGATCTTCTAGAGCT.5	1528		TTTGACTCAGCTACCG.9	1139
ACATTTCGTTGTGGCC.5	3347		TTTACGTTCAATGTCG.12	1271
CTCAGAACATTGAGCT.18	3525		TTGTGTTGTGCTATTG.16	1255
ATCTTCAAGCGGATCA.5	2622		TTTCCTCGTTAGGGAC.8	1310
GACCGTGAGAGCATAT.5	3192		TTGCTGCGTGGACTGA.9	1148
TCTCAGCAGGCAGGTT.5	3007		TTTGTTGCAGACAAGC.1	1507
GGTAACTCATCATGAC.5	2931		TTTATGCTCTGACGCG.11	1297
ATCCACCAGTGCGACA.5	2277		TTGCGTCGTAGGCTCC.7	1640
TACCCACTCGAGTGAG.5	2333		TTTCACAAGTGCACAG.11	1726
TTTATGCGTTGCACGC.5	3495		TTGTGGAAGACTTAAG.8	1822
CAGCACGAGGCATCTT.5	3313		TTTCACACATATGAAG.11	1330
AGTCACAGTCGACTGC.5	2923		TTTCAGTTCTCGGGAC.1	1318
TGGTTAGGTGGACCAA.5	2683		TTGGTTTAGACATACA.16	1403
CTGGTCTCAGTATGAA.5	2275		TTGGATGCATAGAATG.12	1510
GTGCACGCACTAACCA.5	3297		TTGCGTCCAAGCGATG.6	1316
AGATCGTCATCAGCTA.5	2324		TTGTTTGTCATCACTT.5	1345
CGTAGTAAGTTGAATG.5	3069		TTTCCTCGTATGAAAC.9	1358
GCACGGTGTCGTTGCG.5	4318		TTGGGCGTCACGGAGA.3	1299
GAATCGTAGCGCAATG.5	3822		TTGCCTGAGTGGAAAG.1	1371
CAACCAACATCACGGC.5	3643		TTGTTTGCAGGTTACT.1	1262
ACACAGTCAGAGGCTA.5	3421		TTGTGTTGTACGATGG.1	1297
TAATTCCCAAGACGAC.5	3519		TTTGTTGTCGAGTTGT.1	1397
CCTTGTGCACTTTAGG.5	3585		TTTATGCTCGGAACTT.1	1479
TACGGGCAGACCCTTA.5	3336		TTTGTTGCACGGTAGA.18	1223
TGCAGGCCATGTCAGT.5	3248		TTTAGTCCATGCCATA.16	1258
CTAGACACAAGCCATT.5	3877		TTTCACAGTGCTTCAA.14	1729
AATCACGGTACCTATG.5	3531		TTTATGCAGGGTACAC.12	1316
TGCTTCGTCAATCCGA.5	3685		TTTCAGTAGAGCCCAA.10	1713
GCTGCAGCAATTGCGT.5	2961		TTTGACTTCTTAAGGC.5	1791
TCTCCGACAGCTGTTA.5	2040		TTTCAGTGTCTACAAC.5	939
GACTCAAAGTTTGTCG.5	2020		TTTACTGCACGACGAA.5	937
GCACGGTAGAGTCGAC.5	2351		TTTGACTTCATCACTT.5	1127
AAGTTCGAGATGGTAT.5	1885		TTTGTTGTCGTCAACA.3	1236
CATACCCTCGAGATGG.5	3292		TTTGTTGAGTCTGTAC.7	955
GAGTCTACAACTGTGT.5	4075		TTGGGTATCTCTAAGG.7	1020
GAAGAATGTTCTCGCT.5	2869		TTGTGGACAACCCGCA.5	1010
CCGGACAGTCACCTTC.5	2654		TTTGGTTGTTCGAGCC.16	1025
CTCAAGAAGATTACCC.5	3135		TTGCATTGTGTTGAGG.5	1123
CTCCTCCTCATCGGGC.5	3119		TTGCTGCTCAGAGCGA.5	1113
TCTCAGCAGATACAGT.2	7681		TTTATGCTCTATCACT.16	935
AGCTTCCGTCCGGACT.12	7738		TTTCGATCAGTTCTAG.5	1084
TTTACGTGTACATACC.1	1256		TTTGGAGAGTTGTAGA.5	1133
ATATCCTAGATCACTC.1	1409		TTTCGATGTCGGTACC.5	1188
CGAGTGCGTGAGCCAA.1	1696		TTTGGAGCATCATCTT.12	1106
ACCTACCCAGCGATTT.1	925		TTGGGCGAGTGATAGT.15	1575
GTAGAGGGTACAAGTA.1	900		TTGGGTACACCCGTAG.14	1651
ACCTGTCTCCGAAATC.1	752		TTGTGGAAGTAATTGG.14	1503
ACATCGAAGGCACTAG.1	1156		TTGCTGCCACCGTGGT.12	1653
AAACGAAGTCATAACC.1	693		TTGTTCATCAAGCGTT.6	1960
CATCGGGCAGAGAATT.1	1096		TTTCATGTCCACCCTA.17	1976
AAGTACCTCAGCGCGT.1	1471		TTTGTTGGTGCTTCAA.14	1998
GATTCGAGTCCTCCTA.1	1326		TTGTGGAGTAAGGCCA.1	2059
TCTACCGAGTTGTAGA.1	884		TTTCCTCAGTGTTCCA.8	2121
GGAGGATAGGCTCCCA.1	1132		TTTGTTGTCGGTGTTA.16	1480
TGTTACTCATGTACGT.1	1352		TTGTGTTTCACGAACT.8	1721
GTAATCGGTGTCATTG.1	1633		TTTAGTCTCTTCCTAA.11	2009
AGGGCCTTCTTACGGA.1	1040		TTTGATCGTAAGTTGA.16	1945
TTCCTAAAGCTTTCCC.1	1080		TTTACGTAGTGTTCAC.2	1848
TCCTCGAAGTTACGTC.1	1254		TTGTGGAAGAGCAACC.17	1416
CCTCTAGAGGACGCAT.1	1008		TTTGATCCACCTGCAG.2	1422
ACTTCGCTCTGATGGT.1	829		TTTCCTCTCCCGTTGT.2	1677
TCCATCGGTCGAATGG.1	955		TTTATGCCACAAGCTT.1	1642
CTGCGAGAGCGGATCA.1	2596		TTTCACACAACGGGTA.14	1889
AAACGAATCATTCGTT.1	1605		TTGGATGCAGCGTGAA.8	1888
TACGCTCGTGCCAAGA.1	1540		TTTCACATCGAGTCCG.12	1375
ACGGGTCAGGTTTACC.1	1331		TTTATGCGTATCTCGA.8	1455
GTTACCCTCGAACACT.1	1184		TTTGGAGTCTCCGAGG.15	1579
CTATCTACACCAGCGT.1	1494		TTTATGCCACTGTCCT.8	1490
TGCCGAGCAACAAGAT.1	1405		TTGCTGCAGACCCGCT.7	1114
CAGTGCGAGGACAAGA.1	1192		TTTATGCAGAGAGTGA.6	974
AGAAGCGCAGCTCTGG.1	1252		TTGGGCGTCTTTCCAA.18	1303
ACAAGCTTCGTCGATA.1	936		TTTGGTTCAATCGCGC.17	1591
TTCATTGAGGTGATCG.1	1134		TTTCATGTCTTTGGAG.16	1238
CATGCGGAGATTGGGC.1	1071		TTTCAGTAGGCTGAAC.15	935
GGCTGTGGTATGAGCG.1	1304		TTTGGAGGTGCGTGCT.13	1220
ATGGGTTCATAGGTAA.1	652		TTGGGTAGTGTCGATT.16	1456
GCTTCACAGGACAAGA.1	1146		TTGTTGTAGCAAGCCA.7	1119
AAGCATCTCGCGTTTC.1	1140		TTGGGCGTCTTAGTTC.7	1029
GGATCTATCTCCCAAC.1	901		TTTGGTTCATTGCTGA.7	912
GTCGCGACAGTGTGCC.1	1237		TTTCATGGTTCCGCTT.7	908
CATGGATCAAATAAGC.1	1665		TTTCAGTAGCACCAGA.18	998
AGAACAAGTGTGAATA.1	1390		TTTACTGAGAGAGGGC.7	1117
TGTTACTGTATGATCC.1	1277		TTGGGTATCTCGACCT.2	1090
GCACATAGTAAGGAGA.1	1209		TTGTTGTAGACGTCCC.3	860
GGGAAGTGTTAAAGTG.1	1422		TTTCACACATTGAAAG.2	854
TCAGTCCAGCGTCTCG.1	1776		TTGCGTCCAATTGCCA.18	1042
CTTACCGGTCCCTGTT.1	1358		TTGTGGATCGACCCAG.8	978
ACAAAGAGTACGCTAT.1	1730		TTTATGCGTGTTTACG.7	957
TGTGTGACAGCGATTT.1	1550		TTGCTGCCAGTTGGTT.18	728
TCTTGCGTCGCTAGCG.1	1909		TTGCTGCAGCTTAGTC.5	825
TCAGTCCAGCATTGAA.1	1223		TTTGACTCAAGGCCTC.4	932
ATCCCTGTCCTTATCA.1	1595		TTTACTGAGATGAAGG.13	1056
ATGCCTCGTTGAATCC.1	1675		TTTACGTTCTGCGTCT.2	1006
AGGAATAAGGAGGGTG.1	1493		TTTCCTCGTATCAGCT.18	510
GTGTAACCATGACCCG.1	1541		TTTCCTCTCAGGTAAA.3	482
CATAAGCAGTCAGAGC.1	1527		TTTACTGCACGACTAT.2	762
CCTATCGAGGCGAACT.1	1403		TTGTTGTCAAGCAGGT.2	812
GTGGAAGGTTTCTATC.1	1163		TTTCACATCACAAGAA.2	825
TTGTTTGTCAGGAACG.1	1263		TTTACGTAGTACCGGA.18	611
TACGGGCTCAGGTAAA.1	1243		TTGGGATGTATTCCTT.12	708
TATACCTGTAGTTACC.1	1403		TTGGTTTTCAAAGGAT.12	768
CGCCATTTCCACTGGG.1	1446		TTTGATCTCTCTTGCG.5	754
TATTGCTTCTTAGCTT.1	1710		TTTGACTGTCCTTGTC.2	682
GAGGCAAAGAGTCTTC.1	1573		TTGCTGCTCCAAACCA.7	729
TATCTGTTCATACGGT.1	1449		TTGTGTTCAATGTTGC.16	646
GATGATCAGGGCGAAG.1	1991		TTTGGAGCATAACTCG.2	598
GCGGATCCATCAGCAT.1	1644		TTGGGATTCTCAGTCC.18	538
TCAGTTTGTAGACGGT.1	1850		TTTAGTCAGAAGCTGC.2	584
TCGGTCTCAGGCATGA.1	1788		TTGCCTGGTCGTTATG.9	606
AACAAAGCACTGTGTA.1	1293		TTTACCAAGAGCCGAT.13	970
ATTCGTTTCGCATGAT.1	1573		TTTGATCTCCATTCGC.7	1071
AAGATAGAGCACTAGG.1	1294		TTTATGCGTTAGGCTT.13	1080
CGTGCTTTCGGCAGTC.1	1727		TTTAGTCGTTGGGTTT.8	1237
TGTTACTCAAATGAGT.1	1541		TTGCCTGAGAGTTGCG.5	871
ACTTCGCGTAGTTCCA.1	1170		TTTCCTCTCGCGATCG.2	803
TCATCCGCATGACTGT.1	1251		TTGTTGTGTTATCTGG.12	830
TTCGATTGTAGGTTTC.1	1453		TTGCTGCCAATGAGCG.11	791
CACAGATGTTGGTACT.1	1099		TTTGTTGAGATACAGT.8	1170
TACGTCCTCTTGGATG.1	1621		TTGCGTCCACGGCGTT.10	924
ACTATCTGTCCGGTCA.1	1147		TTTCACAAGCCAAGGT.7	911
TGAGCGCCAGTGCGCT.1	1421		TTTCCTCAGCTCGCAC.5	975
ACTGATGTCAAGTCTG.1	976		TTTAGTCCAAAGGTTA.12	1284
CCTCCAAAGGTACCTT.1	925		TTTCACAAGTGATTCC.13	1178
ATTGTTCGTACCTAGT.1	1051		TTGTTGTAGCCACCGT.7	1099
GGTCACGAGAGCATAT.1	1073		TTGTTCACACACGGTC.2	1080
TGGTAGTTCGACCACG.1	1435		TTTGATCCATCGGAGA.18	1044
AATGGAAGTAAGTCAA.1	1248		TTGCGTCTCAGGGTAG.8	1326
AACACACGTATGTCCA.1	1189		TTGCTGCCACCTAAAC.10	1314
GTGATGTGTTCAATCG.1	1215		TTTGACTAGCGTTAGG.5	1279
AAAGGTATCTTCCACG.1	1538		TTGTTTGGTTGAGAGC.2	997
TTAGGGTTCTACTTCA.1	1902		TTGGGATGTACTTCCC.3	1185
GTCACGGGTACTCGTA.1	1898		TTTCACATCTACTCAT.2	1549
AGTAACCGTGAGTGAC.1	1398		TTTCAGTTCTGGCCAG.9	961
CCTCCTCCATTGAGGG.1	1479		TTTGTTGGTGAATTAG.2	1259
TAGTGCAAGCAACAGC.1	1432		TTGGGCGGTAACTAAG.15	927
TCCCAGTGTAAGCGGT.1	1649		TTTACCACACCTAAAC.7	961
CAGATACCACAGCATT.1	1240		TTGGGTATCGCAATTG.5	809
CCGCAAGAGAGTTGCG.1	1379		TTGGGCGCAACCGATT.2	844
ACTATGGTCCCGAGGT.1	1357		TTTACCAGTCTCACAA.11	865
AGCCAGCAGCCAACCC.1	1126		TTTAGTCGTGACACAG.5	1042
ATGGAGGGTCTCTCCA.1	1615		TTGTGGATCTCCGAAA.4	973
GTAACACAGGTTGACG.1	1556		TTGTGGACACTAAACC.4	890
TCGAAGTCAAGGTTGG.1	1638		TTGTTCAAGGTTGACG.18	781
TCATTGTTCATGTCAG.1	1741		TTTGTTGTCGGCTATA.11	756
CGTCCATTCCTTCTAA.1	1388		TTGGGTAGTCCAAAGG.5	904
TCACAAGGTCTCAAGT.1	1518		TTGTGGATCCTAGAGT.2	1013
CATCGTCGTCCTGAAT.1	1416		TTGGGTATCTCTGCCA.15	1029
TCAATCTTCTCGTCAC.1	1542		TTGCCTGAGCTGTACT.12	889
ACCTGTCAGGTTGGTG.1	1576		TTGGGCGGTAGTTCCA.3	953
CTTGAGACAATCCAGT.1	1396		TTGCGTCTCATGCGGC.16	823
GGAAGTGTCTAACGCA.1	1092		TTGGGTATCGGCTGAC.11	773
TGCTTCGCAAAGCGTG.1	1555		TTTCACACAGCAGTGA.13	869
TTAGTCTAGTCGCTAT.1	1516		TTTCGATGTTAGGGTG.3	679
TGGATGTTCTGACCCT.1	1092		TTGTGGATCGATACTG.11	835
TGGGCGTTCAGCGCGT.1	1426		TTGGATGCATATCTGG.16	463
GGGTCTGTCACCTCGT.1	1255		TTTCATGCATTCGGGC.3	484
TATTCCAGTATGCTTG.1	1342		TTTGTTGCATTCTTCA.11	150
GAAGAATGTCTTGCTC.1	1696		TTTGGTTCAACGACAG.11	181
AAATGGATCCATCTGC.14	1746		TTGGGATAGGAGAGTA.7	249
GGGATGAAGAAACCAT.1	2237		TTTGGAGCACACCGAC.11	435
TCCTAATTCCTGTAGA.1	2080		TTTACCATCGCACTCT.5	563
AGAACAAGTTCGGACC.1	2222		TTGCGTCCATCCTTGC.18	469
TAAGCACAGAAATTGC.1	2184		TTTGATCGTACTCGTA.7	591
CTACATTGTGCGAGTA.18	1159		TTTCATGGTTGGGTAG.5	598
GTGCTTCGTGATTAGA.1	1328		TTTCAGTAGGGTTGCA.7	593
TTCCGTGAGACAGCGT.1	1296		TTTACCATCATCGGGC.7	597
GTCGTAACATGTGGTT.1	2031		TTTAGTCCACGTATAC.18	604
TGATCTTGTAGTCGTT.1	1476		TTTGTTGCAGCTGCCA.2	786
CTGGCAGGTTCCGCGA.1	2077		TTGTTCATCCTCTAGC.18	925
CCTCTCCAGTGATGGC.1	1834		TTTCCTCCAAAGACTA.8	768
CTCATCGAGACGGTCA.1	1276		TTGTGGAAGCGTACAG.2	1107
AGCGATTTCTGAGCAT.1	1551		TTGGGATCAAGCGCTC.13	1058
GAGTTTGCACCTGCTT.1	1419		TTGCTGCTCGCGATCG.14	1151
ACGGAAGTCTATCGGA.1	1477		TTTGGTTCAAGTTCGT.7	1039
AGTAGCTGTAACGGTG.1	1935		TTTCAGTCAATGCAGG.7	832
GACGTTACACGTCGTG.1	1947		TTTACCAGTTCGTTCC.7	864
AGGGTGAGTCTTCCGT.1	2027		TTGTTCAGTACACGTT.8	1053
ATTCTACGTGAGCGAT.1	1930		TTGTTGTCAATGTTGC.2	1092
TCTGTCGAGGTACTGG.1	1557		TTTATGCTCCGCACTT.8	224
TGATCTTGTACTGTTG.1	1531		TTTACGTGTTTAAGGA.8	230
TACTTCATCTGACCCT.1	1409		TTTGGTTGTAGAGTTA.11	265
CCAATTTTCTTCGCTG.1	955		TTTCCTCAGCCAGAGT.6	525
TTAATCCAGTTCCAGT.1	1094		TTTATGCCAAGGATGC.18	547
TGAGCGCCAAGCGAAC.1	1566		TTGGATGGTGCATGTT.5	605
AGCGTATAGGGATCTG.1	1927		TTGTTTGGTTCTGAGT.18	912
CACAACATCGAACCTA.1	1250		TTTGACTCACAAGCAG.9	923
AGAACAAAGCTCCATA.1	1782		TTTGACTAGTGTGTTC.7	944
GTAACCAGTCTGTAGT.1	1535		TTTGATCTCATCTGTT.5	1178
TCACTATAGGCTGGAT.1	1702		TTGTTTGTCTTGAGCA.18	920
TCCTTTCGTCCCTGAG.1	1337		TTTCACAAGCATGATA.2	834
ATGGGAGCAGCAGGAT.1	1917		TTGGATGGTTCACCGG.5	1015
TCATATCGTGCAGTGA.1	1714		TTTGACTTCCTTTGAT.18	1401
CATCCGTTCTTGATTC.1	1604		TTTACCAAGTCGAGGT.16	773
GTCCACTCACACACTA.1	1521		TTGCTGCCACCCAACG.4	954
TGCTTCGGTCTGTCAA.1	1587		TTTACTGCATGGAATA.8	727
CATACAGGTCGGCCTA.1	1619		TTTGTTGAGCCGAACA.5	775
TCGGGCATCATGAGGG.1	1650		TTGGGATGTGTGATGG.5	995
TAGGTACGTGTTCAGT.1	2128		TTGGGATCAGAAGCTG.13	1200
TTCCACGTCTCGTTTA.1	1825		TTTGGAGGTCGCAGTC.11	1058
CTCCACACATGAATCC.1	2536		TTTGGTTAGAAATGGG.2	1000
CCTGCATTCTTGTTAC.4	2043		TTGCGTCTCCGAACGC.7	880
AATCACGTCTCAACGA.1	1512		TTTACCAAGGCATGCA.3	958
CCTCCTCAGCCACAAG.1	1230		TTTGGTTCAGCTCGGT.7	1395
TTTACCAGTAGCTAAA.1	1452		TTGTTCATCATGGATC.18	1125
CACCAAAAGAGTTCGG.1	1668		TTGTTGTAGCCATTCA.2	1032
AGATCCATCGAGATAA.1	1422		TTGTGGATCATGTCTT.17	900
AGATCGTCAGCTCCTT.1	1292		TTGTTGTGTCTGCAAT.9	956
GCCATTCAGCTTGTTG.1	1304		TTGTTTGAGTAGGCCA.18	529
AGGAATAAGATTCGCT.1	1347		TTGGGTACAATCCTAG.18	546
CCACGAGTCCTTGGAA.1	1290		TTTACCACAATTGCTG.18	711
AAAGTGACAACTAGAA.1	1453		TTGTTGTCACAACGTT.7	712
GAACTGTGTAGGAGGG.1	1353		TTGCCTGAGACGGTCA.18	954
CACTGTCCACTTCAAG.1	1329		TTGTTTGAGACCCTTA.18	938
AGCTCAAGTGACAGCA.1	1167		TTTGATCAGTAGAATC.4	889
TGTAAGCCATGATAGA.1	1449		TTTCACAAGTTCCGGC.7	1279
TAAGCGTTCTCTGCCA.1	1651		TTGGTTTAGCGCCATC.2	1212
GTCGTTCGTGGATGAC.1	1499		TTTAGTCAGTGGTGGT.18	1077
ACCGTTCGTCTTCATT.1	1547		TTGTGTTGTCAAACGG.5	1020
ATTACTCTCTCAGGCG.1	1121		TTGTTGTAGGATTTGA.7	894
TCAGGTATCCTACAAG.1	1955		TTTCAGTAGTTTGAGA.5	878
CCCATTGCATATTCGG.1	1744		TTTGGAGTCCGAAGGA.9	1217
GAGGCAAGTACGCTAT.1	1957		TTGGGTATCTCCGAAA.12	1222
GGTTGTAGTCGGCCTA.1	1677		TTTGATCGTGTCTCCT.10	1254
GTCACGGCATGGGTCC.1	1392		TTTGATCTCAGTGATC.18	1246
GGAGGATCATATAGCC.1	1589		TTTAGTCGTAGCACAG.3	1175
GTGTAACGTCGGCACT.1	1344		TTTCGATCACCTGATA.11	1455
TGCCGAGCAGGGACTA.1	2683		TTGTGGAAGGTAATCA.17	1989
GTTAGACTCTCTCGAC.1	2190		TTTGGAGTCGTCAAAC.9	2036
ACGGGTCGTGCGGATA.1	1949		TTTACCACAGCCTTCT.4	2243
TCCGTGTTCTACCAGA.1	2447		TTGGTTTTCTATTGTC.17	2428
CGGAACCGTCCCAAAT.1	2554		TTTCCTCAGGACACTG.13	2624
TCTCCGAGTTGGAGGT.1	2392		TTGCGTCAGTCTTCCC.9	3002
GGGTGTCGTCGACTTA.1	2860		TTTGATCCAGACCAAG.17	1246
GTAGTACGTTAGCGGA.1	2189		TTGTGGAAGGGCCCTT.17	1030
TGGGATTGTGGTTCTA.1	2209		TTTGGTTTCATCGACA.17	1175
TTAATCCTCGATAACC.1	2469		TTTAGTCTCATCGCCT.17	1478
ACGTAACAGAAGTGTT.7	1283		TTGTTGTTCTGTGCTC.17	1104
TAAGCACCAGACCCGT.8	1752		TTGGGCGCAGGCGAAT.17	1095
CTCTGGTGTTCGGTAT.7	1274		TTTGATCAGACGACTG.17	1409
TAGGTACCATGGACAG.8	1740		TTGGGTATCACCATAG.17	1617
CATTTCACATCGCTAA.1	1903		TTGCCTGCACACCTTC.9	1392
GCTTGGGCACCTCTAC.1	1673		TTGCGTCCAATTGCTG.17	1155
GACCAATCACGGTGAA.1	1758		TTTCAGTGTTGTGTAC.4	960
TTTACCATCTAGACAC.1	1803		TTTGATCCAACGGCCT.11	1176
GAGAGGTCACGGTGCT.1	2728		TTGGGATCAACAGAGC.17	1287
TCTACCGTCAACTGGT.1	1759		TTTCACACACTGCATA.11	1496
TTACGCCCATCCGAAT.1	1836		TTGCTGCAGTGACCTT.14	1480
CTCATGCCAGGGTCTC.1	2612		TTTACCATCATAGACC.13	748
TGCAGTAAGGTCATAA.1	2358		TTGCCTGTCCGGCTTT.11	861
TTGGGCGGTGCAAGAC.1	2782		TTGCCTGAGTCCGCGT.11	902
GATGAGGTCATCACAG.1	2062		TTTGACTTCATGTCAG.9	971
GTTGTGAGTCTAACTG.1	2311		TTTGATCTCACTGTTT.11	1266
TCATTTGTCAACCTCC.1	2471		TTTCACAGTTGGTACT.18	2143
CCCTAACGTGGAACAC.1	2541		TTTACTGAGCGCTGAA.3	2112
GACGCTGAGGGAGGTG.1	2301		TTTGGAGTCCTTCAGC.1	2229
AGGCCACCAAACTGCT.1	1705		TTTCATGCACAAAGCG.2	2690
TTTCAGTTCGAAGGAC.1	2434		TTTGACTTCCGCTAGG.12	2792
GGGTAGAAGCGTATGG.1	2210		TTGGGATGTAGGACCA.6	3084
ACACCAACAAAGACTA.1	2476		TTTACCAGTAGCTGAG.14	1871
CTCTCAGTCGTGGGAA.1	2081		TTGGGTAAGGGCTGAT.14	1666
CATGCCTCAGGTTCAT.1	2888		TTGTTGTGTGCGGTAA.14	1730
GTGCAGCTCGGCGATC.1	2759		TTGCGTCCACTGCATA.14	1813
CTTCTAATCATGAAAG.1	2902		TTTACCAAGCACGGAT.14	2421
TCCATGCGTGCTGATT.1	2296		TTGTTGTAGGTCGTAG.16	1349
ATGCCTCTCCGCTAGG.1	1567		TTTGGAGGTGTCATGT.14	1342
CTCAAGATCTGTACAG.4	1950		TTGTGTTCAGAACTTC.14	1493
GATGCTATCAGTGGGA.1	3080		TTTACCAGTCCTGTTC.12	1484
AGTCAACTCACCATAG.1	2776		TTTGTTGGTGGCTGAA.8	1314
TGGTACAGTATGGGAC.1	2566		TTGTTTGTCGCCGATG.15	1637
ATCGGCGGTTCAAGGG.1	3025		TTTCATGAGGGCAGGA.6	1665
TTACTGTCAGGCTACC.1	3079		TTTACCAGTATACGGG.2	1332
GGGCTACTCGAGTACT.1	3038		TTTGGAGAGGACGCTA.2	1476
AAGTCGTCAAGGCCTC.1	2196		TTTCGATGTCATCCGG.14	1810
GTGCTGGCAATCGTCA.1	2387		TTGTGTTGTTACGCCG.15	1392
TCCAGAAGTCCTGGTG.1	1882		TTTGGTTCAATCTGCA.14	1609
GTTGAACTCTTCGGTC.1	2291		TTTCATGGTGAGCAGT.18	1702
TGGTTAGTCAGCTTGA.1	2159		TTGGGATAGTCTGGTT.14	1778
CAGATTGAGCAATTCC.1	2458		TTTGATCAGACCGTTT.17	2149
TTCTCTCTCGACGCTG.1	2535		TTTACGTCATCATCCC.14	2169
CAGCAATTCCGATAGT.1	2785		TTGTTGTAGTTTGTCG.14	2156
TGGCGTGGTACCAGAG.1	2506		TTTCACATCATTCGGA.14	2224
AGACTCAGTGGTTCTA.1	2486		TTTCACATCCTGTACC.14	1643
GTCATCCTCGTCACCT.1	2434		TTTCAGTGTATATGGA.8	1528
GAACGTTTCTGTACAG.1	2089		TTGGGATAGTAAGAGG.1	1925
CTCATTAGTGAATATG.1	2379		TTGTGGACACCTCTAC.18	911
TCTGGCTCAGTCGTTA.1	2204		TTGGTTTAGAAGAACG.10	1026
CGAAGTTGTCTCAAGT.1	2914		TTGTGTTCAGTACTAC.15	1066
TCAGGTATCAGTCTTT.1	2862		TTTCAGTGTCTTCAAG.18	1092
CACAGGCAGTGCAACG.1	2488		TTTATGCAGCGACATG.7	1231
CGAGGCTAGAGGTCGT.8	1990		TTGTTTGAGTCAACAA.16	1599
TCCGATCAGCAAGTCG.1	2317		TTGGATGAGTTAGTGA.14	1823
AGTACCACATCTCAAG.1	2194		TTTGACTGTGGACCTC.4	1573
GGAGAACAGGATACCG.1	1520		TTTAGTCTCTTAGCCC.9	2170
GCCAGCAAGGTAGATT.17	1463		TTGGGTAGTAGGATAT.8	2116
TGTCAGAGTTAGCTAC.1	2881		TTTGGTTGTGTTCATG.14	2297
ATCGCCTGTGGCGCTT.1	2271		TTGTTGTCAGTGTGCC.14	2134
TGATCAGAGTATTCCG.1	2373		TTTGATCCAGCAGTCC.6	2408
CCGTGAGTCTCCTGAC.1	2471		TTGTTGTAGGTTCACT.6	2564
TGTTGGATCGCAACAT.1	2332		TTTACGTGTGCTATTG.6	1823
ACTGTCCAGTGGATAT.1	1777		TTGCCTGGTAGATCGG.6	1370
CTCCGATCACCCTATC.1	2242		TTGCTGCGTTCACCGG.6	1905
ACCCTTGTCCTTCTGG.1	3096		TTGGTTTAGGTCGTAG.6	1932
ATCACTTGTGTGTACT.1	2191		TTTATGCAGACATGCG.6	2223
TTCACGCAGATGCTGG.1	2313		TTTGTTGGTGAATATG.18	1248
CGTGTCTGTGGGCTCT.1	1952		TTGCGTCTCAAAGACA.3	1198
CTACGGGCACTGCTTC.1	2117		TTGTTTGCAGCTGTGC.5	1396
ACCTGTCGTCATCCCT.1	2605		TTGGGCGGTTGCCATA.2	1740
CCGTAGGGTCTCGACG.1	2229		TTTGGAGTCTTGGCTC.18	1128
CTCAATTGTGCCTTTC.1	2459		TTTACTGCAAACACGG.6	1283
AGCGATTTCTCCGATC.1	2453		TTTCAGTAGGTGATCG.6	1478
TGTTGGAGTAATCAAG.1	2541		TTGTGGAAGGGTGAAA.6	1313
CAACAGTGTGAAGCTG.1	2585		TTGGGCGAGATCGACG.18	1277
TTTGTTGGTCTCTCTG.1	2942		TTGCGTCGTTCCAGGC.6	1241
CTCCGATGTGTCCAAT.1	3193		TTTGATCCAAACCATC.6	1634
CCACGTTGTTACCTTT.1	2754		TTGGATGAGCCAGAGT.6	1766
TAAGCGTAGAAGATCT.1	2638		TTGCTGCGTTTGTTGG.6	1701
ATTACCTGTATCACGT.1	2635		TTTCCTCCACGTACAT.8	1885
ACGTAACCACCGGCTA.1	2848		TTGTTTGGTGTGTGGA.6	2147
CCTAACCGTAATCAAG.1	3043		TTGGGTATCCAAGGGA.6	1732
GCCAGTGTCAAACGAA.1	2559		TTTATGCGTCTGCATA.6	1843
CTACCTGTCGCGTTTC.17	1767		TTTACGTCAACGGCCT.6	2077
TCCCACACACTGCACG.17	1194		TTGGTTTTCTCTTAAC.6	2327
GCCAGCAAGATGCTGG.17	1031		TTGGTTTAGGGACTGT.3	1667
GTAATGCCAAGCGCTC.17	1136		TTGGGCGCACTGCGAC.2	1653
CACCAAACAAATTGCC.17	1059		TTGTGTTTCCCGGTAG.3	1933
CTTCAATTCCCATAAG.17	1589		TTTGTTGGTAACAGTA.3	2166
AGAGAATTCCGTGGCA.17	1459		TTGTTCACATACTGTG.11	1733
GGGTGAAAGGCAGTCA.17	1197		TTTACCAAGTTTCAGC.3	1766
TAGACTGCACGCGTCA.17	1021		TTTAGTCCAGTCTACA.2	1377
CTGAGGCTCGATACAC.17	1078		TTGGTTTGTTCAATCG.2	1412
GATGGAGAGGTCCTGC.17	1291		TTTACTGTCTGCGGAC.3	1226
ACCCTTGGTAGGAAAG.17	1496		TTGTGGACACTCCTTG.2	1238
GGTCTGGGTGTCGCTG.17	1605		TTTGTTGAGATCACTC.3	1768
AGACAGGTCTCATTAC.17	1662		TTGTGTTAGAGGATCC.16	2016
CCTCCAAAGCGTTCCG.17	1415		TTTACGTAGATTGATG.3	1501
AGACTCAGTTGGGACA.17	1057		TTGTTCACATCTTCGC.3	1551
CAGCAATGTAGCTGCC.17	1074		TTGGGTAAGGCACTAG.2	1681
TATCAGGGTGGTCTTA.17	967		TTGCCTGGTCGACTGC.2	1955
TTCCGGTGTTTACGAC.17	572		TTTCAGTGTTCCCACT.2	2307
CACTGGGGTCTTTCTA.17	1023		TTGTTGTAGGAGGGTG.2	2116
TGCTTGCCATGAATCC.17	865		TTTCATGCACAAATCC.11	2123
CGCATGGAGGCACTAG.17	1545		TTTACGTCAGGCACAA.11	1911
CCCAACTGTAACATGA.17	1554		TTTGACTCACAAGCCC.3	2028
GGCTTTCTCTCATTGT.17	1380		TTTCGATTCACGACTA.2	2221
AACGAAAGTGAATAAC.17	1707		TTGTTCAGTGAATATG.3	2259
GCTACAACACAACATC.17	1493		TTTCATGAGGATGAGA.2	2443
TCGGATAAGCTCGGCT.17	1774		TTGGGCGGTGGCTAGA.3	1759
CCCTGATTCCACGGAC.17	1515		TTGGGATGTTTACCTT.2	1898
TTACTGTTCCATGAGT.17	1238		TTGTGTTTCTTCTAAC.2	2134
GACCCAGGTCCTCAGG.17	1724		TTGCGTCCATCCGATA.2	2107
ATACCTTAGACTGTTC.8	1326		TTGCGTCAGCGTCAAG.3	2180
CCTCACAGTTGGTACT.17	1644		TTTGTTGCAAGAGTGC.2	1925
CCATCACGTCCATAGT.17	2006		TTTACTGCAGATACTC.3	2356
TCCTAATGTGGACCAA.17	1803		TTTATGCTCCTTCAGC.7	1399
TCCATGCTCAGCGCAC.17	1756		TTTACCAAGTCATTGC.4	1398
TCTCACGTCATGCATG.17	1761		TTTATGCCAGCTTCCT.12	1577
ATTCACTGTCACTTAG.15	1870		TTTACCAAGAACCCGA.3	2051
CACTTCGGTTACCCTC.17	1462		TTGTTCACAGTGCCTG.17	1335
TGTGGCGAGTCATCGT.17	1180		TTGTGTTCACGCTGAC.7	1494
CTTACCGGTGCGGATA.15	1368		TTGGTTTGTGGTATGG.3	1519
TTTGGAGGTCGAGTGA.15	1085		TTTGACTGTGGCTACC.3	1796
ACTTAGGAGCTTCTAG.15	1079		TTTATGCTCCTCAGGG.7	1396
AAGCGAGTCAAGAGGC.15	906		TTGTTGTCACGCAAAG.7	1602
CCTCATGCACCAGCCA.15	982		TTGTTCACAGTAACCT.7	1759
ACATCGATCCGGTTCT.15	1283		TTTAGTCAGTGCAGGT.3	1535
TCAATCTGTTATCCAG.17	786		TTGGTTTCATTCCTCG.2	1619
TGACTCCGTCACGTGC.17	803		TTGCCTGAGCACCCAC.3	1813
TTCCGTGGTCAGTCGC.15	717		TTTCACATCTAGACAC.2	1761
ATAGGCTAGCTTCTAG.17	889		TTGGGCGGTCCATCTC.2	1581
CTTAGGAGTCAAAGCG.17	1065		TTTCCTCTCATAAGGA.2	1862
TCGATTTCAGAGACTG.15	891		TTGGGCGGTACTGCGC.3	2035
AGAGCCCAGCGTGAGT.17	899		TTTCCTCAGGGCAACT.3	1830
GAACTGTGTCAGTCCG.17	1116		TTTACTGGTATGTGTC.3	1798
ACTCTCGTCGATCCCT.17	1074		TTTACTGAGTACCGGA.3	2467
GAAGCCCGTAGGTTTC.17	894		TTTGGAGGTGATAGTA.3	1945
CTCCACAAGGAGCTGT.17	1191		TTGGATGCAATAGTCC.3	1991
TCGAAGTCACGGGCTT.17	1071		TTTCCTCAGGTTAGTA.18	1487
GAGCTGCGTTGCAACT.17	839		TTTGTTGCACATATGC.11	1401
GTTAGACGTCCAGCAC.17	916		TTGGGCGCATCGATCA.3	1810
AAGACTCGTGTTAAAG.17	1179		TTGGGTATCAGCTGAT.2	1922
CCTAAGAAGTCTGGAG.17	1121		TTTAGTCTCATGGAGG.3	1856
CTAACTTGTCCAAATC.18	1088		TTTACTGCATGGTACT.3	2238
GTGCAGCAGACTGGGT.17	1260		TTGGTTTCAATCGTCA.3	1883
GGAGGTAAGAATTGCA.17	1259		TTTGTTGGTCTGTGGC.3	1884
GTGCTTCAGTCCCGGT.17	1002		TTTACCATCGCGCCAA.3	1905
TGTCCCACATAGAAAC.14	1027		TTGCTGCCACATACGT.9	1806
CGAGAAGAGAATTGCA.17	1428		TTTACTGCAAGGTCTT.8	1770
GGTAACTTCGTGAGAG.14	1290		TTGTTGTAGAATTTGG.18	1731
CGCCATTCACTACGGC.4	759		TTTACTGTCTGTGCTC.3	1796
TATACCTCACATAACC.4	587		TTGGATGTCCGCGGAT.8	1791
GGGTGTCGTGCATTTG.17	685		TTTCCTCGTGGTCCCA.8	1353
TTCCAATCATGCGGTC.14	963		TTGTTCAAGCGGGTTA.6	1648
ATCATTCTCGGACAAG.15	1183		TTGTGGAGTACAGTTC.18	1624
CATGCAATCAAAGGTA.15	1425		TTTACCACACACCGCA.2	1917
ACCCTCACATCACGGC.13	1276		TTGTTGTGTGGGCTTC.7	1736
CCCATTGCAACACGTT.13	817		TTGCCTGCACCATAAC.1	1616
CTCCTCCAGGTGCTGA.13	930		TTGTTTGGTCACAGAG.12	1725
CCTCCAAAGTGACCTT.15	1418		TTGTTGTAGACATAGT.3	1876
TTTCCTCCAAACGAGC.15	1507		TTGTTCAGTATGTCCA.11	1476
ATGAAAGGTAACATCC.15	1296		TTGCATTTCTCGCTCA.7	1557
AGGTGTTCAAGTTTGC.15	1413		TTTGGAGTCTTAATCC.14	1645
TTGTTCATCGAAGAAT.15	1447		TTGGGATGTATGTCTG.11	1562
AGCGTATAGATGTTAG.14	1715		TTTGACTCAAATGAAC.5	2115
CATCCGTGTTGTTGAC.15	1568		TTTGGTTCACCGGCTA.5	1865
ACGGTCGCATCCTCAC.14	1281		TTTCATGCAACTACGT.2	1708
ACCATTTCAGCTGTTA.14	916		TTGTTCACAGCTTCCT.7	2091
AGATCGTCAACAAGAT.14	1144		TTTACGTTCTACCCAC.2	2317
CTCAAGATCGCTACGG.17	1905		TTGTTGTTCGTTGCCT.3	1461
ATTCGTTAGGGTACAC.8	1097		TTTGTTGCACTGTCCT.2	1840
TCCAGAAAGACTACGG.15	1228		TTTACGTTCTAAGCCA.7	1936
CGTAATGAGCCTCGTG.15	1661		TTGCGTCTCTGATTCT.4	1729
CCTAAGAAGTGATGGC.15	1392		TTGTGGATCACTAGCA.3	1562
TAATTCCGTCCACTTC.15	1257		TTGGGATCACGCTTAA.7	1860
GGGTAGAAGCTTCTAG.15	1285		TTTGGAGGTCGTTATG.3	1873
CCCATTGGTCGCATGC.15	1026		TTTCCTCCATGTCTAG.3	2371
CATGCGGTCCACAAGT.15	1159		TTTACGTTCGAACCAT.3	2231
TTGGATGTCTGCCTGT.15	710		TTTACTGAGAGAGCCT.3	2223
TTCCTAATCTCGTGGG.15	1372		TTTACCAGTAGGTAGC.3	1810
CCTAACCCAGAATCGG.15	1212		TTGGGTAAGCCGCACT.3	2418
GTCATGAGTGACTCGC.15	1022		TTGGGCGTCCCATAGA.2	3245
GACTTCCCACAAAGTA.15	897		TTGTGGAGTATGCTTG.11	1858
GTTCCGTCACCCTCTA.15	648		TTTACCATCAAGGTGG.8	1982
ATACCGACATTCACCC.17	1789		TTGTTTGAGATACAGT.12	2384
TACTTCAAGGGAGGGT.17	1011		TTGGGTATCAGCCCAG.7	1595
CGAGGAATCAGACCTA.4	597		TTTACTGTCACCGGGT.2	1759
CATAGACAGTATAGAC.14	432		TTGGTTTCATGTGACT.18	1441
ACAACCAGTCGTCATA.17	877		TTGCCTGTCATTTACC.7	1613
TCATTTGAGGTAGGCT.17	834		TTTACTGCAGGTCTCG.2	1908
TCATCCGCAGCGTGAA.15	981		TTGCCTGTCCACGTGG.7	2534
CTCGAGGTCAGAGCGA.15	1111		TTTGACTAGTGCTCAT.18	1961
TCCACGTGTGTTGACT.17	998		TTTCGATGTAATGCTC.3	2007
ATTCACTGTAGAAACT.15	406		TTGCATTTCCCGAGTG.2	2285
GATAGCTGTGAGCTCC.15	849		TTTACCAAGCCGAACA.18	1310
ATCGCCTCACTCATAG.13	570		TTTGACTCAAGGTCAG.14	1301
GTTGTCCGTATATGGA.15	617		TTTATGCCAACAGATA.3	1750
CTCCCTCCATGCGGTC.15	897		TTGCTGCAGCAGTAAT.8	1704
GATCCCTAGCCATTTG.15	731		TTGGATGTCAGACCGC.3	1629
TTAATCCAGGTAGACC.15	1525		TTTGACTGTTCGAACT.9	2473
AGAGAGCTCTCGGCTT.15	1549		TTGTTGTTCCTACCAC.2	2193
ATGAGTCTCTACTCAT.17	1468		TTTCAGTTCTCGACGG.11	1813
TTACCGCTCGTAACTG.13	1849		TTGCGTCCAACCGGAA.5	1865
CGCATAATCTACTCAT.13	1026		TTTAGTCAGGCACTCC.3	1977
GAAGGACCAAGAGGCT.13	1055		TTTCCTCTCATTGCTT.11	1468
CAGCAGCTCACTGTTT.8	892		TTGTGTTAGGTCCCTG.7	1505
GCCAGCATCTCTGACC.17	834		TTGCCTGCATGTGGCC.2	1807
AACGTCAGTCGCGTCA.15	1625		TTTCAGTAGAAGTCCG.5	1927
CGATGGCTCTCGCTTG.14	1578		TTTCAGTAGAAATTCG.7	1228
CCTCACATCACAGAGG.14	1516		TTTCACACATGAGGGT.5	1270
GGTGTTACAAATGAAC.14	1363		TTTCCTCGTCATTCCC.9	1472
AATCACGAGTTGGCGA.14	1217		TTTCCTCCATGAATCC.5	1225
ATTTACCTCTCCAAGA.14	1282		TTGTTCACATGGTACT.7	1486
TTTGATCCATCACGGC.14	1115		TTGTTCATCTAGGAAA.2	1608
GCCGATGAGTAGCTCT.18	913		TTTACGTTCGTACACA.5	1666
TTGGGCGAGTTGAATG.17	1651		TTTACTGTCGGTTAGT.12	1657
CCCTAACCAAGTTGGG.14	1329		TTTCAGTAGACGCAGT.5	1531
AGGAATAAGAGTCAAT.14	1042		TTGTTTGTCCATTGTT.11	1532
GACTTCCCAAGGTCAG.18	1115		TTTGATCAGTATGGAT.5	1679
TGTTACTCAGCTCATA.17	844		TTTACTGTCGAGTCTA.5	1797
TCACTCGAGGTCTACT.17	842		TTGGTTTAGCCTCATA.5	1745
TGATCAGCAGGTGACA.17	973		TTTCACATCACGAACT.16	1932
GGGAAGTAGTTAGTAG.15	1118		TTGTTTGCACATGTTG.12	1910
CGTTAGAAGGCGACAT.15	1188		TTTCCTCTCGAGCTGC.7	1609
CTACCTGAGACGGATC.15	963		TTGGGCGGTACTGGGA.3	1402
AGGAGGTAGATGCTGG.15	686		TTGTGTTTCCCGTGTT.3	1962
CGAGTTAGTAGGCTGA.15	798		TTGGATGCACCTATCC.5	1870
AGGATAATCTGCTGAA.14	1554		TTTCCTCCAAATTGCC.11	1520
CCCGAAGTCGGTAGAG.4	1400		TTTGACTGTGGGTCAA.2	1728
CACGTTCGTCGTGTTA.14	1486		TTGCGTCAGAACTTCC.11	2008
TGAATCGGTCCATACA.17	778		TTGCCTGTCCATTGTT.11	2133
ATCACTTCAAACTAAG.15	920		TTTCATGCAACTCGAT.11	1307
GTAATCGTCTCTTCAA.15	1048		TTGCGTCCATCAGTGT.11	1396
CTACATTAGTCCTGCG.17	444		TTTATGCCAGGGAATC.11	1475
AGATGCTTCGCCACTT.15	983		TTTCAGTGTAATTAGG.7	1132
ATGCGATAGGTGTGAC.15	1026		TTTACCACAGACTGCC.3	1173
CCTTTGGGTTACCTTT.14	1096		TTTCAGTGTCACAGTT.15	1256
AACGAAAGTTCATCTT.14	824		TTGTGTTGTGAGATAT.11	1499
CTTCTAACAGCTTCCT.14	927		TTGGTTTCACTTGGGC.11	1611
TTACGTTAGGTCGCCT.14	789		TTTGATCCATCATTGG.9	1338
TACACCCTCCATAGAC.15	837		TTTCACAGTATCCCTC.5	1309
CGGGTGTTCAGAGCAG.18	1137		TTTGGAGAGCCGAATG.7	1125
GGCTTGGTCGAATCCA.15	1398		TTGGTTTTCGATTTCT.7	1062
ACTTATCAGTGTTGAA.8	1571		TTGGGCGGTGGTTTAC.2	1075
CATTGAGAGTCCCGGT.14	1458		TTGTGGAGTTCTCTCG.3	1215
TCACGGGAGGGCGAGA.1	2027		TTGTTGTTCAGCCTCT.16	1113
CATTGCCTCTCCTACG.1	2086		TTTACCACAATACGAA.5	1174
CGGAATTCACGAAGAC.4	1337		TTTCAGTCAGACCAAG.9	968
TTGGGCGAGGCTAAAT.18	1548		TTTGACTGTAACCCGC.6	1217
CTTCTCTCAAAGCACG.14	1678		TTGCTGCTCCTCGCAT.2	1382
CTCAGTCCAGAAATCA.15	1610		TTGGGTAGTCTGTCCT.18	1437
TCAGGTACACTGAGGA.14	2274		TTGTTGTCACAGCGCT.16	1563
CCTTTGGAGGCAGCTA.14	1652		TTGTTTGCAATAGGGC.5	1723
AACCATGGTCACAATC.16	1388		TTTGACTCACCTAAAC.8	2068
ATTCTACGTCCGGTGT.16	1130		TTTCAGTAGACTCCGC.9	1157
ACCAAACTCTTACCAT.14	1752		TTGTTCAAGATGATTG.2	1098
TGAATGCTCACCTTGC.15	1192		TTGTGTTTCGCACTCT.5	1206
GGTGATTGTGCAGGAT.11	1162		TTTAGTCAGAATTTGG.18	1097
CATACTTAGGATTACA.15	1099		TTGGATGCACGAGGAT.5	1161
TGATTCTGTCCACTCT.14	1206		TTTCGATGTTACCTTT.7	1015
CAGCCAGGTGCCTTCT.14	971		TTGGGATCACTCAAGT.2	995
GAAACCTAGACATATG.14	956		TTTCACAAGGAGATAG.7	1247
CCGATCTGTTGTGCAT.13	1314		TTGTTGTTCAGTAGGG.7	1379
GATTGGTTCTGACCCT.14	1069		TTTCAGTTCCATTCAT.7	1435
GAGGGATTCAACTTTC.14	766		TTGTTTGTCATTTCCA.7	1621
TCATGTTAGTGTTGAA.14	1107		TTGCTGCCATCCAACA.2	1495
GTATTGGGTTCATCGA.14	1730		TTTGGAGCAAGGTTGG.9	965
TCACATTGTCATGCAT.14	1465		TTGGGATTCTGTGTGA.9	1048
TGCGATACATGACGGA.14	1612		TTTATGCAGTTACGTC.8	1067
TCACACCCACTACGGC.14	1666		TTGTTTGGTGAACTAA.5	1102
TCGGGCAAGTGAGCCA.14	1282		TTTCACAGTGACGTCC.9	1049
GTGATGTCATAGGTTC.14	1134		TTTGGTTTCAACGTGT.7	1022
TCTGTCGTCGCGGACT.14	1399		TTTATGCCAACTGTGT.15	1689
CACTAAGAGAAATTGC.14	2160		TTTCATGAGGTAATCA.2	1277
CATCAAGCAACCAATC.14	2350		TTGGGATAGCGTTAGG.2	1077
CGTAAGTTCTTAGTTC.14	2005		TTGGTTTGTACTGCCG.3	1402
GTCATCCAGACCATTC.15	1808		TTTGATCAGCCAGAGT.3	1034
CTCAGAAAGCACTCCG.1	2151		TTGGTTTAGTTGGGAC.2	1246
ACTTAGGCAGCCGTTG.14	2011		TTTACCACACAGTACT.11	1394
GGCACGTCATCGGAGA.14	1643		TTTGATCGTGCCTGAC.7	1196
TGCTTCGGTACTCGAT.14	1528		TTTCAGTAGGAGAGTA.7	1072
AGGCCACTCCGTAGTA.14	1096		TTTGACTCATACTGTG.7	1352
CATTCTAGTTCGAAGG.14	978		TTTCCTCCATCCTGTC.7	1685
TGTAAGCCAAGATGGC.14	1188		TTGGGCGGTACTCGCG.17	1228
ACGTAGTAGGGTACAC.14	1488		TTTGGAGCAATTTCCT.2	1212
GTTTGGAGTCGTCTCT.14	1732		TTTACCACAATAGGAT.2	1599
TGCTCCAAGCTGTCCG.14	1527		TTGTTCAAGTATCCTG.2	1783
TCAATCTTCGAAGAAT.14	1665		TTTACTGGTCATCGGC.2	1091
GTACAGTAGCGATTCT.14	1609		TTGGATGGTATGTGTC.2	1140
TGAACGTAGTCACTCA.14	1594		TTTCAGTAGAAGCGCT.7	1296
CTAGACACATGACGAG.14	1671		TTGCTGCCAGCGTGCT.3	1518
TCATCATTCGAGTACT.14	1425		TTTCCTCGTCTGTGGC.2	1770
ATCTCTATCTCGCAGG.14	1710		TTGTTTGAGCAAGTCG.2	1879
AGCTCAATCGCAATGT.14	1777		TTTCACAAGGGAGGCA.7	1300
TCATATCTCGTGCATA.14	1687		TTTGTTGCATGTTACG.3	1288
ATCACTTGTGAATATG.14	1662		TTGGTTTTCGAGCACC.3	1588
ACGGAAGAGACCAGCA.14	1814		TTTGACTGTTGACTGT.2	1790
CTAGGTACAGATTTCG.14	1573		TTTCATGTCTATTGTC.17	2004
CTGGTCTAGTTCGGTT.1	1803		TTTCGATGTCACAGTT.2	1972
GGCGTCAAGGCACTAG.1	1666		TTTCATGGTACTCGCG.18	2428
ATATCCTAGGGTACAC.14	1876		TTTGATCTCCATTGCC.5	1156
GGTTCTCTCTCGTGAA.14	1582		TTGCCTGTCGTAGGAG.5	1329
GAAGCCCAGACAGCTG.11	2147		TTTACTGGTGTTACTG.11	1296
ACCTACCAGTGTACAA.14	2326		TTTGACTAGTTCATCG.8	1315
CTCCATGAGATGACAT.14	1682		TTTACCAAGTGATGGC.5	1204
TCCTTTCAGGGACAGG.14	1080		TTGCTGCCATCGGAAG.5	1814
TGGAACTGTCCATAGT.14	1194		TTGCTGCCACCAAATC.11	1764
TACACCCGTTAGAAAC.14	1383		TTGTTGTCAAGTGGGT.5	1834
GATCGTACAATCGTCA.17	944		TTTCATGCAGTCAGAG.5	1734
GGACGTCCACGACCTG.14	1392		TTTCACATCACCTTAT.5	1679
TACTTACTCTAGCAAC.14	1290		TTTACCAAGCAACTCT.11	1765
ATGTCTTTCGTCAGAT.7	678		TTGGTTTTCTCCAATT.11	1663
GAACACTGTGAATTAG.14	971		TTTCAGTCAAATTGCC.11	1165
GAACACTTCTTCCCAG.14	1763		TTGTTCATCGCCGAAC.3	991
TCCTTCTTCCGTGACG.14	1466		TTTCAGTTCGAGCTGC.2	1138
CTTGATTGTATCTTCT.3	825		TTTGGAGTCACGGGCT.9	1218
ATTACTCGTCCGGTCA.16	870		TTTGACTAGGTTCTTG.7	1077
GAGGGTAGTACTGAGG.14	662		TTGTTTGCATTCTTCA.8	1416
TCTGCCAGTCACCCTT.8	594		TTTGTTGTCTTAGCAG.11	1536
TGAACGTTCCGATCGG.14	760		TTTACCAAGCCACCGT.11	1640
TCATGGAGTCACGTGC.7	1564		TTGTTGTCAGATACTC.11	1788
TTCTTGACAGGTATGG.14	830		TTTATGCAGCTATCTG.14	1082
GTCAAACAGTTTCGAC.18	530		TTTACGTTCTATCGGA.11	1217
CTATCTAAGCAGGTCA.14	1542		TTGTTGTCACATGTTG.8	1430
CTCTGGTAGTGATCGG.14	1538		TTTACGTCATGACTGT.11	1546
GATTCGACAATGGCCC.14	1182		TTGTTGTAGAGTCGAC.11	1372
ATAGGCTCAGCCCACA.14	893		TTGTTCAAGCATCCCG.9	1454
GCCTGTTAGTACCATC.14	1209		TTGCTGCGTACATACC.11	1369
TCAGCCTCAGCCTTCT.14	950		TTGCGTCAGAACGTGC.4	1450
GGATGTTGTGAATTGA.14	1621		TTGCGTCCAGTCTTCC.11	1636
AAGTGAAAGAAGTCAT.14	1197		TTGGGTAAGCACTAGG.18	800
AGTTAGCGTGGTACAG.14	1123		TTGCTGCCAAACTCTG.3	1002
AAGTCGTAGTTAGTAG.14	1770		TTGGGTACATAGGAGC.5	999
AGAACCTTCTTTGCAT.15	1883		TTTACGTAGAATCGAT.7	845
CCTCACATCTGGGATT.14	1660		TTTGTTGTCGTTGCCT.2	1038
TATCAGGAGATTTGCC.14	2088		TTTCCTCGTTGGTACT.8	1348
GCCCAGAGTCAAGTTC.17	749		TTGTTTGTCGGTAAGG.7	1091
CACGGGTGTCCAAATC.14	573		TTGTGGAGTTGTAGCT.11	1685
TGCGGCATCAACTCTT.17	530		TTTGGTTGTACCTATG.11	1742
AACGAAAGTCCAACGC.14	635		TTGGGTAGTCGAATGG.5	1745
AGCCAATTCGAACGCC.14	1205		TTGGGTAAGAAGTCTA.11	2097
GGAACCCGTCCCTGTT.14	1044		TTGTTTGTCGCTTGCT.11	1321
ACTGCAATCCATTTGT.14	725		TTTCACATCTCTTGCG.5	1356
ATGGATCGTGTGAGCA.14	890		TTTGGAGTCGAGAGCA.11	1045
GTGGAGAGTTGCCATA.4	677		TTGGTTTCAAACTCTG.2	1197
GATGTTGAGAGTTGCG.14	1135		TTTCATGAGAATCGTA.11	1256
TTGAGTGAGTGGAAAG.14	724		TTTAGTCCAAGATGTA.11	1376
CTGCAGGAGGGTGAGG.14	863		TTTCGATAGCTTTCCC.3	1491
GGCAGTCAGGACAACC.14	1015		TTGGGCGAGTGGACGT.1	1969
AGGCATTCAGTCTACA.14	1442		TTTAGTCTCTATACGG.12	1654
AACAACCTCTGCGTCT.14	1360		TTTCACAGTTCTTAGG.11	1630
TACAACGCAGTATGAA.14	1381		TTGTGTTCAACGTATC.12	1561
CTGTGGGAGGCTCTCG.1	1257		TTTACTGAGTATGAAC.5	1346
TGCAGGCGTACACGTT.17	1030		TTGTGTTTCGAGTGGA.2	1384
AAAGGATTCATACGAC.4	1221		TTGTTTGAGATAGCAT.12	1179
AAGACAAAGGATACAT.4	972		TTTAGTCTCCAGTGTA.2	1225
AATTTCCAGGATACGC.4	1028		TTGCCTGAGGTCACTT.11	1534
ATTCTTGAGATACATG.14	1884		TTTGATCCAGCGTAGA.2	1767
AAGTTCGCAATTGGTC.14	1485		TTTCGATCAGACCCGT.12	1398
CGCATGGCAAGGGCAT.14	1259		TTTGGTTAGGTGAGAA.5	1411
TTGGATGGTAACTTCG.14	1381		TTTCATGCAGCTCCTT.7	1546
TCATTACCATCCGAGC.1	1698		TTGTGTTGTAGGTAGC.11	1288
GCTGCAGCAGGCGAAT.14	1786		TTTGGTTGTGTTACTG.7	1164
ATTGGGTTCAGCCTCT.1	1943		TTTACGTAGCATGAAT.11	1479
CGGTCAGTCGTGTTCC.14	1592		TTTGGAGCACTAACGT.5	1706
CGATGGCAGGAGACCT.14	2018		TTTATGCTCGGTGAAG.5	1637
TGGAGGAGTGCCCGTA.13	1627		TTTCACACAGTCAGAG.18	1073
CGATGGCCAGTCAGAG.14	1285		TTTCATGAGGTACAGC.5	1008
AATGACCGTTCTCTAT.14	1170		TTGTTCACAGCACACC.11	1198
TTTCAGTCATTAAGCC.14	1530		TTGTGGATCAGCACCG.5	1366
AAGAACAGTGGCTAGA.4	2195		TTTCGATCACCCTTGT.5	1176
TCGCAGGAGTGTACAA.10	2102		TTGTGGACACCTGCGA.5	1195
TTTCATGAGCGGGTAT.4	1800		TTGGGTAGTGACTGAG.3	1254
AGATCCAGTTTCGGCG.14	2051		TTTCAGTAGGTCCCTG.17	1052
TTCACCGCAGTTTGGT.14	2239		TTGCTGCAGACTAGAT.5	1094
CTACGGGCAGACCCGT.14	1635		TTGTTGTAGCTTAAGA.11	1245
TAATTCCCATTGCAAC.14	1547		TTTCATGGTTCCACGG.5	1529
TCCTTTCTCGGAGTAG.14	1411		TTTCATGGTAGATTGA.2	1183
TCCCAGTCAACGAGGT.14	1763		TTGGATGCATACTGTG.14	1485
CAGCAATAGAGACAAG.14	1598		TTTGATCTCAGCCTCT.3	1603
ATGGAGGAGATGCCGA.14	1301		TTTAGTCTCTGCTCTG.11	991
GCTTTCGGTGGAACCA.14	1246		TTTCCTCGTTCCAGGC.7	990
AACCTGAGTATAATGG.14	1817		TTTGATCAGCGTGCCT.16	1147
GCGATCGCACATTACG.14	1663		TTGTGTTTCCGATCGG.11	1773
GGGATCCAGACATCCT.14	1713		TTGTTGTTCGCGGTAC.11	2054
TGACAGTGTTTGGCTA.14	1843		TTTACCAAGTGGTTCT.11	1409
GTTACAGCAAGGTCGA.14	1582		TTTGTTGGTTAGCGGA.5	1571
TGGTTAGGTCCCTGAG.14	1534		TTGCTGCAGCGTACAG.3	1508
AGTTCCCTCGACACTA.14	1542		TTTGTTGCAATGGGTG.12	1695
TCCTTTCGTTCAAGGG.14	1524		TTTACCAGTGGGACAT.15	1192
CTCAGTCCAAGAGGCT.14	1776		TTTGGAGGTTCCATTT.11	1311
CATGCCTGTAATGATG.14	1270		TTTATGCAGTAAACTG.2	1433
AACCCAATCAATCAGC.14	1527		TTTCATGGTCACTACA.12	1558
TGATCTTTCCAAAGGG.14	973		TTTCACAGTTTACCTT.2	2140
TGTCAGATCAGCAATC.17	898		TTTCCTCTCCATCAGA.12	1920
CATTCTAAGCATGCAG.8	1135		TTGGTTTCAATTGCCA.2	1827
TGATTCTCACCGGTCA.10	958		TTTGATCCAATCAGCT.5	1925
TCACTCGAGGCAGGGA.17	939		TTTCACAGTCGTACAT.2	1258
TCTTAGTTCTTGGCTC.1	1198		TTGGGATAGGCATCGA.2	1233
TCGTGGGTCACTTTGT.17	1195		TTTCAGTAGATGTTAG.12	1453
TATCTGTGTGAGACCA.14	1237		TTGGGCGCATACAGGG.3	1422
TTACGCCTCGTCAAAC.14	1283		TTGCCTGAGCGGCTCT.13	1581
CCCTCAATCTAGCAAC.14	816		TTTGGAGGTCGTCATA.11	1517
ATGCCTCAGGTTACCT.14	850		TTTGGAGAGAGCCTGA.7	1263
CGGAGAATCTCGCGTT.14	766		TTGTTTGCAGCACCCA.7	1272
TGATTTCAGCAACTCT.14	737		TTGGGTAAGCTGCGAA.11	1407
GTGCTGGCATACTTTC.14	613		TTGCCTGCATGTGGTT.16	1564
TTATTGCAGGCTTAGG.14	1035		TTTCATGAGCATTGAA.2	1739
GTAAGTCGTGTCCGGT.18	1224		TTTCACAAGGTCGTCC.2	1879
TAAGCCATCTGCTTTA.14	964		TTGCCTGTCACTTCTA.2	1950
AGCTTCCCAGGCCCTA.14	1101		TTGGGATAGGTGCTGA.18	1875
TGCAGGCCAGCTGTCG.18	993		TTTGGAGTCCTAAACG.12	1942
CTACATTCACTATCGA.14	1191		TTTCCTCGTACGTGAG.16	2012
GAGATGGAGCCTATCA.17	1119		TTTGGTTAGGCGCTCT.14	1370
AGCTACACAGTTACCA.15	1379		TTTCGATTCTAGCCTC.14	1599
TAGGTTGTCTCCCTAG.14	1001		TTTGTTGTCCACGGAC.16	1816
ATCACGACAGGTCCCA.15	998		TTGCGTCCATTCTCTA.14	1696
GTAATGCTCTTCCCAG.14	1057		TTTATGCTCATGAGTC.16	1119
ACAGAAATCCATACTT.15	1089		TTGGGTAGTTCGAACT.11	1123
TGTCCACCACCCTGTT.15	1349		TTGTTCAGTGAGTGAC.11	739
TGATGCAGTGAATTGA.14	2036		TTGCTGCGTCACAATC.5	891
ATCAGGTCACGCGGTT.14	1568		TTGTTGTTCTGCGATA.18	928
ATCGTGAGTGAGTGAC.14	1719		TTGCTGCTCGAGAGCA.3	1504
GTTCCGTCACCAAATC.14	1293		TTTCACAGTTTACTTC.11	1395
TGTTCTACAACGACTT.14	1295		TTTCACATCTTGGTGA.4	1414
AGGTCATTCCTAACAG.14	1389		TTGGGCGTCTCCGAGG.18	1302
CCAAGCGAGCTACTGT.14	1129		TTGGGTAGTCTAGTGT.8	1099
CTGTGGGAGTTGGGAC.14	1280		TTGTGTTCACCGTACG.14	1609
ATTCATCGTAACGATA.14	1327		TTTCGATTCTGCGGAC.17	1471
TCGCTTGGTCAGCTTA.14	1017		TTGCCTGTCCTTGAAG.12	1294
CTGAGCGCAAGGCTTT.14	1229		TTTCATGCAAGCCATT.12	1245
CCTAAGACAGGCTACC.14	998		TTTCGATGTGCAACGA.11	1267
TACTGCCAGTGGCCTC.14	1015		TTTCAGTAGTCTGCAT.11	1496
GCCCGAACAATAGGGC.14	1379		TTTATGCTCTTGGGCG.15	1006
GGAGGATCAAGTGGAC.14	1168		TTTCCTCCATAGATCC.2	1139
TTGTTCACAGGCTATT.1	1583		TTTCATGTCCTGTAAG.7	1384
GAGGCAAAGCTCGGCT.14	1575		TTGGGTAAGTCTGGAG.18	1345
ATGAGGGTCACTACGA.14	1394		TTTAGTCTCAGAGCAG.4	1387
ATTACTCGTGGATCAG.14	1530		TTTGGAGCAAGTCCAT.18	1339
GCGATCGAGTATGGAT.14	1227		TTGTTGTCATGGCACC.16	1340
GTCTACCTCATTCGGA.14	1562		TTTGGTTGTACTCGAT.2	1961
GTAACCACAAATCGGG.1	1659		TTTGATCGTCGTTTCC.2	1701
GAGGGATCACGCGCAT.14	1547		TTTACTGGTCGCATTA.12	1464
GAGTTGTCACGATTCA.14	1494		TTTCACATCGAACTCA.2	1667
ACACGCGAGTCCCAAT.14	1326		TTTACTGGTAGAGCTG.16	1204
CATCGTCGTACAGAGC.14	1411		TTTACTGAGGTCATAA.7	1197
TGGGCGTCACTCCTGT.14	950		TTTCAGTAGTTAGTGA.2	1385
TGTAACGGTACTGACT.14	1024		TTGGTTTCACACAGCC.12	2109
GTAGGAGAGACTCTAC.14	843		TTTACGTAGATTAGCA.3	2199
GTGTGATTCCACGGGT.17	741		TTTGGAGCAGTAACGG.6	1541
CTCAGAAAGTGGACGT.14	1574		TTTACGTGTGATGGCA.2	1145
TGGGAAGTCGAGTCCG.14	1374		TTTCAGTCAGCTCATA.14	1542
ACAAAGAAGTAGGAAG.14	1310		TTTACCACATCGGAAG.2	1642
TGGGCTGAGAGAGTTT.1	1261		TTGGGTACAATATCCG.3	2017
AGTAGTCAGATGCAGC.14	1328		TTGTTCAAGATCCAAA.2	1975
CCTTTGGAGCACACCC.14	1207		TTGCGTCGTTAGCTAC.2	1772
AGAGCAGAGGCTAACG.14	1389		TTGTGGATCTGGGCCA.3	1588
CATGGTACACTCAAGT.14	1193		TTTATGCCATAGCTGT.2	1564
CTATAGGAGGGATGTC.14	923		TTGCCTGGTCTCAGAT.16	1620
AGCGATTGTAATCAGA.14	1096		TTGTTGTGTAGGATAT.11	1305
CACGTGGTCTACCAGA.14	913		TTGGATGGTCTACGAT.2	1394
TTCTTGATCCAAGGGA.14	1061		TTTATGCAGAGGATCC.3	1367
CTGAGGCTCACTGCTC.18	670		TTGGATGCACTGCATA.11	1096
TGCAGATTCATGGATC.14	881		TTTAGTCGTCACTGAT.2	1214
ATGGATCGTAGCTTAC.14	943		TTGCCTGGTAGTATAG.2	1139
TATTTCGAGTTAGTAG.1	808		TTTCAGTAGGGATCAC.12	1420
AGTCACATCCCATACC.14	502		TTTCATGAGAAACCCG.11	1395
ACGTAGTCAGAGGTTG.14	934		TTTGGTTCACTCTAGA.5	1125
TAGGGTTGTACGAAAT.14	1223		TTTACTGGTAGAAACT.5	1502
AGCTCAACATCCCACT.14	1032		TTTGTTGCATCCGGTG.2	1729
GGTCACGGTCTGGTTA.14	1090		TTTACCATCCCAAGTA.2	1797
ATAGACCAGGCGTTGA.14	732		TTTCACACAAGTGGGT.3	1643
GAGGGATCACTTCATT.14	1302		TTGTGGAGTCATCCGG.2	1618
ATGTCCCAGTATGAGT.14	1166		TTTACCACACAAATAG.11	1675
TAAGCGTGTTGTGCAT.14	1095		TTGCGTCTCCGATAGT.2	1814
TCCCAGTTCATCGGGC.14	1336		TTTACGTCAGTCCCGA.5	1953
CGTGCTTGTGGCCTCA.14	1038		TTTCAGTCAATCGCGC.3	2207
GTAATGCGTAGTAAGT.14	1045		TTGTTCATCGGTTGTA.6	2169
AACAAGACATGCCATA.14	945		TTTGGAGGTATGAGCG.5	1108
GAGAAATCATCTTAGG.14	1215		TTTGGTTCACTCAAGT.3	1199
GTGCACGCAGCAAGAC.14	2078		TTGTTCAGTATCGCTA.11	1331
ATAGAGAGTACCGTGC.1	2052		TTTACTGAGGGTCTTT.11	1547
TTCCAATCAATAAGGT.14	1586		TTTGACTCAGAACTTC.2	1892
CTACAGACAAAGACGC.17	3470		TTGTGGATCTATCGGA.3	1635
CTCTCAGCATCAACCA.17	3973		TTGCGTCGTACTCCCT.2	1744
ATCCATTAGGTTCTAC.17	3728		TTTGGTTTCGGTTCAA.6	1668
TACAGGTTCGCTAAAC.17	4277		TTTCCTCAGATCCCGC.2	1584
ATACTTCCAGTAGTGG.3	2516		TTGGATGGTATCGCGC.11	1569
AGTCACACAGTTAGAA.3	1923		TTGCTGCTCGCCTATC.14	1241
CGTAGTATCCTTCTAA.3	2148		TTTGGAGCATGATGCT.12	1309
GAAGCCCCAAGGTACG.3	2557		TTGCGTCAGGAGGGTG.11	1270
GCTTCACAGTCGGCCT.3	2625		TTGCTGCGTCGTACTA.16	1416
TTCTAACCAATGAACA.3	2599		TTTATGCTCGCCACTT.16	1282
AACCATGAGGGTCAAC.3	1001		TTGTTCAAGCGACATG.7	1386
TATCTTGCACCCAATA.3	1470		TTTCATGGTCTTCGAA.2	1548
ATCAGGTCAGGTGAGT.3	2370		TTTGATCAGCATTGTC.11	1807
GATAGCTAGGAACGTC.3	2160		TTTCAGTCATTCACAG.11	1375
AGGAATATCGTCTAAG.8	1864		TTTCGATAGGACTATA.2	1307
CTGCCATCACGTACTA.8	1697		TTGTGTTGTCAAAGAT.11	1501
AGTAGTCAGAGACAAG.8	3092		TTTACCACAGCCTACG.11	1693
GATGACTCAGAACTTC.8	2719		TTTACTGTCGAGCCTG.11	1407
GTCATTTAGGGACCAT.3	1463		TTGTGGATCGAACTCA.11	1572
GATCACATCTGCGAGC.3	1494		TTTCATGTCTGGACTA.14	1586
TCCTTTCAGCGTCGAA.3	1709		TTGGGCGAGTTCCATG.3	1729
AGCATCAAGCATTTCG.3	1496		TTTACTGGTGTGTACT.5	2001
GAGTTACCATGGCCAC.3	1123		TTGCCTGCAGTCGAGA.5	2088
ACCCTCATCCGGCTTT.3	2259		TTTCCTCGTGTCCGTG.3	1640
CGCAGGTCACACCTTC.3	1988		TTGCGTCTCGGTAAGG.3	1605
GGTGTCGCACCGCTAG.3	2666		TTTGGAGAGACGGTTG.12	1382
AGATCCAAGCGATTCT.2	1758		TTGTTTGTCTGGCTGG.3	1527
GCATCGGTCTCAGTCC.2	2379		TTGCCTGGTGATATAG.3	1971
CAGTTCCGTGAGCCAA.2	1346		TTTACGTGTATCGTGT.16	1207
GTACAGTGTTGGCCTG.2	1680		TTGTTTGAGCGGGTAT.3	1222
CACACAAAGCATCAGG.2	1085		TTGTGTTTCACACCCT.3	1429
TGACAGTTCCTGTTGC.2	1438		TTGTGTTGTTCCAAAC.2	1711
TCATTTGTCCAAGCAT.2	1293		TTTATGCGTATGAGGC.17	1423
CAATTTCAGACTTGTC.2	1021		TTGCGTCAGTTGTCGT.2	1814
TACATTCTCCCATACC.2	683		TTTGACTTCGTTTACT.3	1680
CGAATTGCAGACTGCC.2	2097		TTGTGGACATTAAGCC.3	1673
CAGCGTGGTGAATGTA.2	1790		TTGGATGAGAGGGTCT.3	2441
ACCTGTCCAATGAGCG.2	2204		TTTAGTCGTAACTTCG.2	1892
TGAGGAGAGGAGACCT.2	1175		TTGGTTTGTTCGTACA.9	1289
AGCGCTGTCCAAACCA.2	1667		TTTCGATAGAATAACC.5	1416
CAATGACAGTGATGGC.2	1863		TTGGGATCAATACCCA.12	1821
AGATCGTTCCAGTGTA.2	985		TTTACCAAGCGCCTCA.2	1782
GCATGATCATACGCAT.2	1672		TTTCACAAGGCCCAAA.12	2003
TCGTCCACACAGTCAT.2	2842		TTTGATCGTCTAGGCC.3	1969
TTTGTTGAGTGCTAGG.2	3169		TTGGTTTTCATCGCCT.3	1964
ACCGTTCCAACCAACT.2	3000		TTGGGATCATCCAACA.7	1407
ATCACTTGTTTGGCTA.2	3060		TTTGGAGGTAGACAAT.2	1529
ACTTATCGTATGGTTC.2	2980		TTTATGCCAAGTGCAG.3	1885
GAAGGGTTCATGAGAA.2	2160		TTGCTGCAGCCTCTGG.7	1450
AACCCAAAGGGTGGGA.2	2495		TTTACGTGTAACAGTA.3	1286
GCCCAGAGTAGGCTCC.2	3216		TTGTTTGAGGTGCTGA.3	1596
CGGGCATTCTCAGGCG.2	2486		TTTGTTGGTTACGATC.2	1243
GGAATCTCACCAGCCA.2	2879		TTGGGATCACCGTCTT.2	1288
TTGTGGACAGAACGCA.2	2249		TTGCTGCGTCACTTCC.2	1270
TGGTGATGTATGCTTG.2	2634		TTGCGTCAGACCTCCG.2	1118
TGAATGCAGTATTCCG.2	2787		TTTGACTTCTACGGGC.17	1336
GCTACCTAGGTGCTTT.2	2661		TTGTTTGGTTTCAGAC.2	1563
TGATTTCGTTTACCAG.2	2000		TTGGGTACAGTATTCG.7	1334
GAAGCCCAGAGATCGC.2	2283		TTGCATTTCTTTGCTA.5	1421
CCTCTAGGTTACAGCT.2	3028		TTTACCACACCGGTCA.7	832
TTCCTAACACCCTCTA.2	2825		TTTGTTGCACTGGATT.3	897
GTAATGCGTGACTAAA.2	1624		TTTGGTTTCATCACCC.16	935
TCTATCAGTCCCTGAG.2	2165		TTGCATTTCCACTGGG.3	1331
GCTGAATGTATTGCCA.2	2591		TTGCATTTCGCTCATC.2	1244
TCCCATGGTACACGTT.2	1886		TTGTTGTTCGTTCTGC.16	943
[truncated: 11,729 more rows]

## Sheet: Figure 3f
geneset	logFC.SRCC_vs_Mucous	AveExpr.SRCC_vs_Mucous	t.SRCC_vs_Mucous	P.Value.SRCC_vs_Mucous	adj.P.Val.SRCC_vs_Mucous	B.SRCC_vs_Mucous
HALLMARK_TNFA_SIGNALING_VIA_NFKB	0.459428	-0.131476	122.178	0	0	4239.61
HALLMARK_HYPOXIA	0.236821	-0.146305	88.4306	0	0	2735.21
HALLMARK_CHOLESTEROL_HOMEOSTASIS	0.311894	-0.200814	67.2313	0	0	1789.98
HALLMARK_MITOTIC_SPINDLE	0.160127	-0.223907	51.0251	0	0	1120.66
HALLMARK_TGF_BETA_SIGNALING	0.312147	-0.191853	73.2826	0	0	2055.17
HALLMARK_IL6_JAK_STAT3_SIGNALING	0.20925	-0.229361	65.9636	0	0	1735.22
HALLMARK_DNA_REPAIR	0.197552	-0.289176	42.2524	0	0	797.779
HALLMARK_G2M_CHECKPOINT	0.18766	-0.223385	46.5901	0	0	953.013
HALLMARK_APOPTOSIS	0.305945	-0.134253	91.4774	0	0	2873.07
HALLMARK_ADIPOGENESIS	0.20382	-0.197167	41.6205	0	0	775.966
HALLMARK_ESTROGEN_RESPONSE_EARLY	0.170065	-0.197198	65.4098	0	0	1711.39
HALLMARK_ESTROGEN_RESPONSE_LATE	0.16884	-0.137849	52.1343	0	0	1163.84
HALLMARK_ANDROGEN_RESPONSE	0.263578	-0.182852	56.725	0	0	1347.29
HALLMARK_MYOGENESIS	0.0962019	-0.156101	53.7545	0	0	1227.75
HALLMARK_PROTEIN_SECRETION	0.224582	-0.204643	40.5169	0	0	738.38
HALLMARK_APICAL_JUNCTION	0.159449	-0.174199	54.1364	0	0	1242.95
HALLMARK_COMPLEMENT	0.179409	-0.172357	58.5983	0	0	1424.12
HALLMARK_UNFOLDED_PROTEIN_RESPONSE	0.272604	-0.20874	59.254	0	0	1451.25
HALLMARK_PI3K_AKT_MTOR_SIGNALING	0.208506	-0.219044	54.0898	0	0	1241.1
HALLMARK_MTORC1_SIGNALING	0.273716	-0.186675	57.5723	0	0	1381.91
HALLMARK_MYC_TARGETS_V1	0.379993	-0.156615	47.0329	0	0	969.366
HALLMARK_EPITHELIAL_MESENCHYMAL_TRANSITION	0.12238	-0.15766	55.388	0	0	1293.12
HALLMARK_INFLAMMATORY_RESPONSE	0.195323	-0.188454	80.4129	0	0	2373.43
HALLMARK_FATTY_ACID_METABOLISM	0.216426	-0.178912	43.121	0	0	828.111
HALLMARK_GLYCOLYSIS	0.166439	-0.203617	42.2684	0	0	798.337
HALLMARK_REACTIVE_OXYGEN_SPECIES_PATHWAY	0.298024	-0.18158	47.2187	0	0	976.253
HALLMARK_P53_PATHWAY	0.250737	-0.188561	82.1911	0	0	2453.43
HALLMARK_UV_RESPONSE_UP	0.267938	-0.182401	85.6263	0	0	2608.42
HALLMARK_UV_RESPONSE_DN	0.176752	-0.208734	58.7865	0	0	1431.89
HALLMARK_HEME_METABOLISM	0.155886	-0.210648	52.6409	0	0	1183.72
HALLMARK_COAGULATION	0.132802	-0.171064	50.7808	0	0	1111.21
HALLMARK_IL2_STAT5_SIGNALING	0.18938	-0.182888	73.8189	0	0	2078.93
HALLMARK_PEROXISOME	0.182736	-0.196308	41.6902	0	0	778.362
HALLMARK_ALLOGRAFT_REJECTION	0.123873	-0.176045	40.8332	0	0	749.084
HALLMARK_KRAS_SIGNALING_UP	0.128723	-0.191404	60.9002	0	0	1519.9
HALLMARK_APICAL_SURFACE	0.150324	-0.181621	38.7088	3.57627e-301	4.96704e-301	678.272
HALLMARK_XENOBIOTIC_METABOLISM	0.143086	-0.151879	36.6918	5.14923e-273	6.95842e-273	613.475
HALLMARK_MYC_TARGETS_V2	0.202767	-0.359526	36.647	2.10803e-272	2.77372e-272	612.067
HALLMARK_INTERFERON_GAMMA_RESPONSE	0.130353	-0.224951	35.4378	4.70637e-256	6.03381e-256	574.448
HALLMARK_OXIDATIVE_PHOSPHORYLATION	0.283525	-0.165954	35.3224	1.63161e-254	2.03952e-254	570.904
HALLMARK_WNT_BETA_CATENIN_SIGNALING	0.113125	-0.29746	33.0172	1.49303e-224	1.82077e-224	501.968
HALLMARK_HEDGEHOG_SIGNALING	0.119777	-0.174997	32.2094	2.04039e-214	2.42904e-214	478.65
HALLMARK_BILE_ACID_METABOLISM	0.104399	-0.203991	31.2547	1.08783e-202	1.26492e-202	451.672
HALLMARK_E2F_TARGETS	0.14712	-0.296503	28.9725	8.61265e-176	9.7871e-176	389.799
HALLMARK_ANGIOGENESIS	0.119101	-0.147593	28.6667	2.59687e-172	2.88541e-172	381.796
HALLMARK_NOTCH_SIGNALING	0.135172	-0.180355	28.4579	5.92181e-170	6.43675e-170	376.373
HALLMARK_PANCREAS_BETA_CELLS	0.0661855	-0.0364957	19.6044	1.15118e-83	1.22466e-83	178.015
HALLMARK_INTERFERON_ALPHA_RESPONSE	0.0853015	-0.249099	17.9458	1.15437e-70	1.20247e-70	148.16
HALLMARK_SPERMATOGENESIS	0.0333695	-0.0879125	17.7851	1.84616e-69	1.88383e-69	145.397
HALLMARK_KRAS_SIGNALING_DN	-0.00459263	-0.0242521	-2.83653	0.00457183	0.00457183	-5.773

## Sheet: Figure 4h
DepMap ID	MSMB log2(TPM+1) Expression 22Q2 Public	Cell Line Name	Primary Disease	Lineage
ACH-000351	0.124328	MKN1	Gastric Cancer	Gastric
ACH-000678	0.124328	MKN7	Gastric Cancer	Gastric
ACH-000633	0.464668	FU97	Gastric Cancer	Gastric
ACH-000880	5.38474	AGS	Gastric Cancer	Gastric
ACH-000344	0	SNU668	Gastric Cancer	Gastric
ACH-000847	0	HGC27	Gastric Cancer	Gastric
ACH-000485	0	GSU	Gastric Cancer	Gastric
ACH-000949	0	TGBC11TKB	Gastric Cancer	Gastric
ACH-000560	0.189034	ECC10	Gastric Cancer	Gastric
ACH-000898	0	SNU719	Gastric Cancer	Gastric
ACH-000758	0.226509	MKN74	Gastric Cancer	Gastric
ACH-000507	0	KE39	Gastric Cancer	Gastric
ACH-000908	0.505891	SNU520	Gastric Cancer	Gastric
ACH-000736	2.78031	SNU601	Gastric Cancer	Gastric
ACH-000674	2.45943	NUGC4	Gastric Cancer	Gastric
ACH-000303	0.070389	SNU5	Gastric Cancer	Gastric
ACH-000793	0.15056	KATOIII	Gastric Cancer	Gastric
ACH-000247	0	OCUM1	Gastric Cancer	Gastric
ACH-001664	0	SNU638	Gastric Cancer	Gastric
ACH-000538	0	HUTU80	Gastric Cancer	Gastric
ACH-000616	0	HS746T	Gastric Cancer	Gastric
ACH-000239	0.823749	HUG1N	Gastric Cancer	Gastric
ACH-000761	0.31034	NUGC2	Gastric Cancer	Gastric
ACH-001653	0.238787	SKGT2	Gastric Cancer	Gastric
ACH-000932	0	SNU1	Gastric Cancer	Gastric
ACH-002446	3.42895	CCLFUPGI0005T	Gastric Cancer	Gastric
ACH-000110	1.10434	NCCSTCK140	Gastric Cancer	Gastric
ACH-000144	0.097611	RERFGC1B	Gastric Cancer	Gastric
ACH-000225	0.070389	ECC12	Gastric Cancer	Gastric
ACH-000746	0	GSS	Gastric Cancer	Gastric
ACH-000356	0.516015	MKN45	Gastric Cancer	Gastric
ACH-000255	2.41143	LMSU	Gastric Cancer	Gastric
ACH-000764	0	SH10TC	Gastric Cancer	Gastric
ACH-000948	4.41481	2313287	Gastric Cancer	Gastric
ACH-000427	0	NCIN87	Gastric Cancer	Gastric
ACH-000325	0.214125	SNU620	Gastric Cancer	Gastric
ACH-000919	0.15056	IM95	Gastric Cancer	Gastric
ACH-000581	0	SNU16	Gastric Cancer	Gastric
ACH-000911	0	NUGC3	Gastric Cancer	Gastric
ACH-002647	0.495695	CCC5	Gastric Cancer	Gastric
ACH-000466	0	SNU216	Gastric Cancer	Gastric

## Sheet: Figure 5f
Cell adhesion	Immune escape	Proliferation	Immune surveillance
ACAN	CXCL8	MCM5	HLA-A
AMIGO1	TNFAIP3	PCNA	HLA-B
AMIGO3	TNFAIP2	TYMS	HLA-C
ARHGAP5	TGFBR2	FEN1	MICA
ASTN1	TAP2	MCM2	MICB
BOC	TAP1	MCM4
CADM1	STAT2	RRM1
CALR	STAT1	UNG
CAMK2D	JAK1	GINS2
CAMK2G	IFNGR2	MCM6
CAMK2N1	IFNGR1	CDCA7
CASS4	ICAM1	DTL
CD226	GADD45B	PRIM1
CD33	GADD45A	UHRF1
CD44	FMOD	MLF1IP
CD82	CXCL8	HELLS
CD99	CXCL3	RFC2
CDH1	CXCL2	RPA2
CDH4	FMOD	NASP
CDH6	THBS1	RAD51AP1
CDH8		GMNN
CEACAM1		WDR76
CEACAM5		SLBP
CEACAM6		CCNE2
CHRNA5		UBR7
CNTN1		POLD3
CNTN4		MSH2
CNTNAP4		ATAD2
COL11A1		RAD51
COL16A1		RRM2
COL17A1		CDC45
COL21A1		CDC6
COL5A1		EXO1
COL6A3		TIPIN
CTNND1		DSCC1
DLC1		BLM
DST		CASP8AP2
EPCAM		USP1
F11R		CLSPN
F8		POLA1
FREM1		CHAF1B
HAPLN4		BRIP1
HMGA2		E2F8
HMGB1		HMGB2
ICAM1		CDK1
ICAM2		NUSAP1
ICAM3		UBE2C
ICAM4		BIRC5
ICAM5		TPX2
ICAM5		TOP2A
ITGA11		NDC80
ITGA4		CKS2
ITGAL		NUF2
ITGAL		CKS1B
ITGAM		MKI67
JAM2		TMPO
LAMA2		CENPF
LAMC3		TACC3
MAG		FAM64A
MYBPC1		SMC4
MYBPC2		CCNB2
MYBPH		CKAP2L
NCAM1		CKAP2
NCAM2		AURKB
NCAN		BUB1
NRCAM		KIF11
NRXN1		ANP32E
PARVG		TUBB4B
PCDH17		GTSE1
PCDHA12		KIF20B
PCDHAC1		HJURP
PCDHAC2		CDCA3
PCDHB12		HN1
PCDHB4		CDC20
PCDHGB1		TTK
PCDHGC3		CDC25C
PECAM1		KIF2C
PSEN1		RANGAP1
PTEN		NCAPD2
PTPRM		DLGAP5
PTPRS		CDCA2
RET		CDCA8
SELE		ECT2
SELL		KIF23
SIGLEC1		HMMR
SORBS3		AURKA
SVEP1		PSRC1
TGFB1I1		ANLN
THBS2		LBR
VCAM1		CKAP5
		CENPE
		CTCF
		NEK2
		G2E3
		GAS2L3
		CBX5
		CENPA

## Sheet: Figure 6f
Group	MDA1	MDA2	MDA3	PDA1	PDA2	PDA3	GSRCC1	GSRCC2	GSRCC3	GSRCC4
Follicular B	4	813	254	123	518	6	111	720	239	392
MALT B	259	30	138	598	37	2	2	4851	15	431
Memory B	3	788	32	0	587	282	110	5	179	0
Plasma	16	369	909	11	64	23	2	1190	124	26

## Sheet: Figure 6g
group	CD74	JCHAIN
M/PDA	0	0
M/PDA	4	0
M/PDA	0	0
M/PDA	4	0
M/PDA	0	0
M/PDA	4	4
M/PDA	0	0
M/PDA	4	1
M/PDA	9	1
M/PDA	2	0
M/PDA	0	1
M/PDA	4	1
M/PDA	0	4
M/PDA	0	0
M/PDA	2	0
M/PDA	6	1
M/PDA	2	1
M/PDA	6	0
M/PDA	6	1
M/PDA	0	0
M/PDA	0	0
M/PDA	0	0
M/PDA	4	4
M/PDA	4	4
M/PDA	2	4
M/PDA	2	0
M/PDA	1	0
M/PDA	2	9
M/PDA	1	0
M/PDA	1	0
GSRC	4	4
GSRC	1	1
GSRC	0	0
GSRC	9	9
GSRC	2	0
GSRC	0	0
GSRC	9	9
GSRC	9	0
GSRC	1	0
GSRC	2	0
GSRC	9	0
GSRC	1	0
GSRC	9	0
GSRC	4	0
GSRC	6	0
GSRC	4	0
GSRC	2	0
GSRC	6	0
GSRC	4	0
GSRC	2	0
GSRC	0	0
GSRC	4	1
GSRC	4	0
GSRC	4	4
GSRC	4	0
GSRC	4	0
GSRC	9	0
GSRC	4	0
GSRC	4	1
GSRC	4	0

## Sheet: Figure 7f
Group	MDA1	MDA2	MDA3	PDA1	PDA2	PDA3	GSRC1	GSRC2	GSRC3	GSRC4
CD4 Th17	112	760	458	75	155	68	214	228	183	80
CD4 Tn or Tcm	20	29	85	74	1098	32	33	214	142	25
CD4 Treg	34	708	636	19	138	106	149	75	405	7
CD8 Teff	219	1613	1955	272	826	1057	88	1527	528	142
CD8 Tem	40	308	288	39	380	155	68	85	239	4
CD8 Tex	2	2421	123	1	8	77	3	3	21	3
ILC 2	12	17	7	18	1	0	0	323	1	163
Naive T	20	66	341	82	138	2	13	745	86	39
NK	57	178	154	19	107	55	32	31	159	26
Pro T	28	451	233	8	36	316	40	35	57	17

## Sheet: Figure 7g
group	FOXP3	KLRD1
M/PDA	4	6
M/PDA	1	2
M/PDA	6	6
M/PDA	0	6
M/PDA	2	3
M/PDA	2	9
M/PDA	0	4
M/PDA	6	6
M/PDA	1	2
M/PDA	0	1
M/PDA	0	12
M/PDA	4	9
M/PDA	0	6
M/PDA	1	1
M/PDA	6	6
M/PDA	0	4
M/PDA	1	4
M/PDA	0	4
M/PDA	1	6
M/PDA	1	4
M/PDA	4	4
M/PDA	4	12
M/PDA	4	4
M/PDA	6	6
M/PDA	1	1
M/PDA	4	6
M/PDA	2	6
M/PDA	2	2
M/PDA	4	12
M/PDA	6	2
GSRC	4	1
GSRC	6	3
GSRC	0	3
GSRC	2	2
GSRC	9	3
GSRC	6	6
GSRC	6	6
GSRC	4	6
GSRC	4	2
GSRC	0	4
GSRC	2	9
GSRC	0	1
GSRC	6	1
GSRC	2	1
GSRC	6	4
GSRC	0	2
GSRC	4	1
GSRC	9	0
GSRC	4	4
GSRC	1	0
GSRC	2	2
GSRC	4	4
GSRC	9	4
GSRC	9	9
GSRC	1	2
GSRC	6	6
GSRC	6	4
GSRC	6	6
GSRC	4	6
GSRC	0	0
